# Supplementary material for: Monoassociation with bacterial isolates reveals the role of colonization, community complexity and abundance on locomotor behavior in larval zebrafish
Source: Anim Microbiome. 2021 Jan 21;3:12. doi: 10.1186/s42523-020-00069-x (PMC7818562; doi:10.1186/s42523-020-00069-x)
Supplement: Supplementary file 2 — Additional file 2: Data files and R script used to generate figures and conduct statistical analyses. [file 42523_2020_69_MOESM2_ESM.zip]

Archive with 17 entries (17 files):
- Behavior.csv
- betadisper HSD output.xlsx
- Bray Curtis within group.csv
- celleq_behavior.csv
- Complete OTU table.xlsx
- Figures and stats.R
- new_ZF_OTU_filtered.csv
- new_ZF_sample.csv
- Normalized read data.csv
- Normalized read data.xlsx
- OTU matrix betadisper.csv
- OTU matrix.csv
- relabunmat_genus.csv
- Rheinheimera.csv
- row names.csv
- sequence data.csv
- taxmat.csv
