# Supplementary material for: Monoassociation with bacterial isolates reveals the role of colonization, community complexity and abundance on locomotor behavior in larval zebrafish
Source: Anim Microbiome. 2021 Jan 21;3:12. doi: 10.1186/s42523-020-00069-x (PMC7818562; doi:10.1186/s42523-020-00069-x)
Supplement: Supplementary file 2 — Additional file 2: Data files and R script used to generate figures and conduct statistical analyses. [file 42523_2020_69_MOESM2_ESM.zip › Behavior.csv]

Experiment	Plate	Well	Flask	Colonization	-20	-18	-16	-14	-12	-10	-8	-6	-4	-2	2	4	6	8	10	12	14	16	V18	20	Mean light	Mean Dark
MB132	A	F1	10A	AC1	25.2465	22.7315	18.2407	11.796	6.93961	2.82561	0.737695	2.28764	5.35007	4.2653	7.53613	11.1763	14.6742	11.7374	0.744323	11.3894	23.0335	27.4554	12.4218	12.969	9.1736706	17.45382
MB132	A	F2	10B	AC1	0	0	0.139348	0.144634	0.135098	0.135103	2.9038	0.723099	0.20083	0.142946	1.13544	3.06985	3.03902	6.10612	1.63084	17.0216	17.5513	18.4355	18.8063	11.3942	2.996254	16.64178
MB132	A	F3	10D	AC1	1.75933	4.45974	5.69254	2.59772	1.89829	1.45498	1.53848	5.31373	2.97558	3.02043	0.685257	2.92684	15.2175	9.67308	11.5956	19.3522	20.9956	23.4552	15.1095	13.995	8.0196554	18.5815
MB132	A	F4	10D	AC1	5.02865	5.09236	3.4964	3.81389	0.868418	0.336455	0	3.88166	3.92263	2.30994	1.55779	8.17868	12.4979	5.70509	4.85118	11.7904	14.1762	13.347	11.7042	4.20074	6.558128	11.043708
MB132	B	F1	10A	AC1	7.46528	6.30351	5.28974	4.76286	4.80408	3.61643	4.38066	5.15183	3.55552	3.17744	4.19697	4.72607	3.95241	7.12095	4.54595	18.2026	18.6246	17.9392	14.4208	6.69481	4.90847	15.176402
MB132	B	F2	10B	AC1	0.140512	0	6.1693	3.01996	6.82096	3.17479	2.85503	2.6819	4.43053	1.53269	5.74429	7.07694	9.49794	10.7715	12.073	17.8987	19.707	18.3153	12.4558	5.09832	9.032734	14.695024
MB132	B	F3	10D	AC1	8.13955	12.7686	7.21989	0.875723	0.995509	1.5606	1.35537	1.17795	1.62258	1.68487	4.79458	11.5526	7.96616	9.1149	24.4587	23.5314	22.7733	13.5171	7.20168	1.1413	11.577388	13.632956
MB132	B	F4	10D	AC1	3.79357	4.79018	2.91404	5.40313	7.6496	4.02217	3.47193	3.57604	2.78882	3.64352	2.84712	10.8784	8.00402	9.67205	8.21875	22.9976	23.2924	15.5065	20.5032	14.0911	7.924068	19.27816
MB132	C	F1	10A	AC1	0.527057	3.34259	1.40484	3.21316	1.4628	0.698503	0.955453	1.18347	1.24629	1.36684	1.26699	6.90271	9.45846	10.7471	7.66235	8.95472	11.9045	0.481002	0.875656	1.47527	7.207522	4.7382296
MB132	C	F2	10B	AC1	0.619186	0.135701	0.384314	1.94487	2.02343	2.54826	1.36399	0.274335	0.270395	0	0	1.90583	5.40163	2.40463	6.68515	13.8321	15.8771	11.6539	9.96608	8.95955	3.279448	12.057746
MB132	C	F3	10A	AC1	3.09634	3.00642	4.8958	9.35561	5.74288	5.76564	7.93753	6.08015	6.84642	3.96895	4.90718	13.1496	9.8323	9.76647	16.6307	17.241	23.4615	18.492	16.381	5.68086	10.85725	16.251272
MB132	C	F4	10D	AC1	0.414586	4.51009	1.57167	0.569855	0.323651	1.38872	4.26653	11.6223	5.02036	0.446322	1.84183	8.63102	9.37855	9.02816	12.403	11.3305	15.5391	10.2731	10.7336	11.9923	8.256512	11.97372
MB132	D	F1	10A	AC1	8.56326	2.6781	7.09366	3.05551	0.627506	1.36317	0.337332	0	0.565058	1.23111	3.80759	6.35704	4.5409	3.41714	7.59309	14.897	16.3669	7.80303	11.8071	9.35293	5.143152	12.045392
MB132	D	F2	10B	AC1	7.89374	4.964	4.11422	1.1702	4.65071	4.01419	1.0448	2.93673	1.69057	4.68176	2.57085	4.9049	8.02771	9.34495	6.68194	14.3393	10.4377	5.58311	2.52332	3.94373	6.30607	7.365432
MB132	D	F3	10A	AC1	2.06818	1.14938	0	2.74765	4.01522	4.38799	6.04994	2.67287	4.78601	4.12691	4.48276	11.5031	13.9877	11.932	12.9621	18.9937	16.0942	5.00804	2.52703	1.64662	10.973532	8.853918
MB132	D	F4	10D	AC1	18.432	13.647	3.73127	11.1743	8.04145	8.22724	7.98949	8.79635	5.24499	9.73224	6.43643	12.6402	8.43457	15.5332	15.5556	13.275	12.1777	3.18389	4.43845	7.18561	11.72	8.05213
MB132	E	F1	10A	AC1	7.06443	4.75668	3.61911	4.38624	3.96587	4.35766	2.17923	1.13267	0.940231	2.75117	5.97511	12.2603	11.2593	8.11772	5.93489	8.86571	4.74607	2.24168	0.907888	0.208067	8.709464	3.393883
MB132	E	F2	10A	AC1	1.83197	8.72619	5.38333	6.04826	4.16886	0.693477	2.38318	2.8628	5.25902	5.05233	3.45543	7.95806	7.32568	9.37432	7.7317	14.8261	12.2722	1.34887	6.81858	1.06616	7.169038	7.266382
MB132	E	F3	10B	AC1	11.6038	2.24859	0.568728	3.97015	1.10096	3.56251	4.76414	0.421754	0.157288	3.39161	2.6586	6.1263	10.3503	8.15825	7.32773	19.4398	26.8805	3.76243	0.894288	3.25081	6.924236	10.8455656
MB132	E	F4	10D	AC1	23.0169	22.3184	14.9279	4.10153	3.9849	4.69414	5.12562	4.87005	3.71926	3.58268	6.09324	12.6121	14.0236	16.717	16.8396	32.7899	26.8006	22.9132	17.1577	15.0053	13.257108	22.93334
MB132	F	F1	10A	AC1	8.99202	1.78046	4.49642	1.86347	2.9496	0.416417	0.286882	0.17719	0.315523	0.703252	1.6163	5.99165	11.7504	9.64122	8.51227	20.5651	19.7955	12.5631	8.97754	8.53044	7.502368	14.086336
MB132	F	F2	10A	AC1	4.50214	6.14945	4.54936	1.12993	0	0.285909	0	0	0	1.06734	0.14599	3.39646	9.41535	13.3643	13.6095	19.4872	23.6658	21.4988	18.8769	6.59392	7.98632	18.024524
MB132	F	F3	10B	AC1	8.93296	9.9955	4.09138	6.34365	3.69569	1.78717	2.74451	2.22066	2.68959	3.11503	3.85412	9.71446	10.5656	9.66809	12.0728	5.14659	11.4424	7.11246	7.6979	6.98251	9.175014	7.676372
MB132	F	F4	10D	AC1	16.4962	14.2843	10.9951	0.723843	0	0	0	0	0	0	0.135988	3.42773	7.33419	5.88408	8.10645	17.6406	20.9976	16.8354	1.00499	0.583919	4.9776876	11.4125018
MB132	A	E1	8A	DM2	21.249	23.8641	26.4725	28.4721	32.4785	26.8786	25.8923	40.7768	25.1159	9.31833	0.682434	7.11778	9.02258	9.27836	12.2532	22.0374	24.7809	13.6702	20.8594	16.8173	7.6708708	19.63304
MB132	A	E2	8B	DM2	7.06984	1.20324	2.59165	1.01496	3.23165	4.43143	0.741915	17.2818	0	1.13148	7.62573	7.47427	11.8347	10.7205	7.55978	14.1722	10.3123	13.1277	14.9828	15.7628	9.042996	13.67156
MB132	A	E3	8C	DM2	10.3125	14.3806	0	2.36763	0	0.83617	0	0	0.608068	0	14.0469	20.0437	21.1532	16.0952	19.6898	29.2351	30.0937	22.5468	21.4517	29.3212	18.20576	26.5297
MB132	B	E1	8A	DM2	24.9094	18.1584	19.1776	17.4305	17.5934	4.85572	0	1.2226	0.358057	0.431301	12.6266	23.226	14.3976	12.0016	13.9597	21.7439	27.8641	24.5866	18.3645	12.3173	15.2423	20.97528
MB132	B	E2	8B	DM2	11.0785	18.4961	9.51906	5.24815	10.9457	6.86726	2.40676	3.48198	2.57697	2.45236	1.91095	11.7612	10.1442	9.12122	10.8367	33.9036	33.7261	36.345	19.432	12.7455	8.754854	27.23044
MB132	B	E3	8C	DM2	23.0533	13.0472	8.75591	5.61989	7.89144	8.74412	14.4579	20.0461	24.8568	10.583	1.82274	2.32408	3.58377	0	0	14.1801	24.429	19.4596	14.3518	0.135138	1.546118	14.5111276
MB132	B	E4	8D	DM2	14.5842	9.59839	6.2107	4.62857	1.15859	2.01002	6.34137	4.50607	3.88684	4.43241	8.61655	5.68491	3.72358	6.06999	0.434698	25.4662	22.9267	9.11279	0	0.36725	4.9059456	11.574588
MB132	C	E1	8A	DM2	17.9262	12.6396	12.0921	22.739	11.9144	13.7433	22.1863	10.5663	13.7256	13.233	2.01112	4.79499	5.26788	8.82573	6.06064	14.9841	21.1953	20.3294	34.6984	24.1487	5.392072	23.07118
MB132	C	E2	8B	DM2	22.9585	12.9227	7.70416	10.4305	7.86179	16.4262	12.3743	14.5723	6.81419	8.43182	2.05649	4.45291	3.57758	4.25111	3.84176	23.316	12.7373	5.45347	4.54365	4.31857	3.63597	10.073798
MB132	C	E3	8C	DM2	1.27392	1.528	1.37924	5.77564	0.856223	4.13895	6.9767	0.677467	5.49688	13.3274	1.15905	0.842529	5.92271	1.42925	3.81767	18.0875	15.7834	17.6807	15.8653	8.07529	2.6342418	15.098438
MB132	C	E4	8D	DM2	6.00131	9.5982	7.89438	10.6803	5.60658	5.98213	3.5063	5.86232	1.9921	1.11757	3.2657	6.99102	8.08949	11.1904	7.8578	17.81	18.5795	14.0909	13.6127	0.935276	7.478882	13.0056752
MB132	D	E1	8A	DM2	16.7209	24.0049	17.1315	16.5293	9.80538	2.6129	7.68255	18.4911	15.1979	12.6171	0.624626	0.136267	0	8.73346	11.0503	20.9948	19.7091	16.6111	19.6008	20.1526	4.1089306	19.41368
MB132	D	E2	8B	DM2	28.3678	23.3804	12.4068	8.97131	10.9837	4.17057	1.27219	2.14186	1.86051	1.18617	1.51174	11.3972	16.6894	16.8705	14.7612	28.042	26.5549	15.8283	16.6362	20.2082	12.246008	21.45392
MB132	D	E3	8C	DM2	12.6898	14.6554	13.8443	7.6065	0	0	0.361942	0	0	3.29907	8.94346	8.74936	5.97415	5.31697	11.0493	17.1488	13.0276	13.082	12.6281	8.74955	8.006648	12.92721
MB132	D	E4	8D	DM2	2.3251	2.06003	5.86914	0.27503	2.61514	3.77315	0.766897	3.25859	1.40892	0.728426	0.172201	3.83039	5.03151	6.89509	12.1089	16.5113	16.994	13.6403	8.06126	5.74244	5.6076182	12.18986
MB132	E	E1	8C	DM2	11.8404	3.86916	1.57538	0.135282	1.59207	0.538639	3.2674	8.34569	5.12004	1.77272	1.86046	7.23425	10.3785	10.4048	10.6075	13.9632	15.4265	13.4093	13.7489	13.98	8.097102	14.10558
MB132	E	E2	8B	DM2	14.3214	2.68088	3.42853	2.82069	4.10869	4.36074	6.00976	2.80231	1.80273	1.91113	2.93607	2.11433	3.81836	4.12335	5.6348	21.5518	16.8149	8.93356	2.96269	3.36493	3.725382	10.725576
MB132	E	E3	8C	DM2	26.1513	23.3079	26.4832	18.2244	15.0463	9.26654	3.33708	0.137446	0.13581	0	0.424042	1.42528	0.915223	0.140344	4.84086	19.9921	19.8498	21.697	14.1845	9.9555	1.5491498	17.13578
MB132	F	E1	8C	DM2	27.0439	18.5493	13.43	12.5471	11.0485	10.7832	12.5165	1.61153	0.720893	0.135866	9.0058	14.4278	13.8587	21.674	12.5371	15.602	19.4164	19.592	21.4712	16.1869	14.30068	18.4537
MB132	F	E3	8C	DM2	7.02759	0	0.507925	0	0	0	0	0	0	0	0.461137	1.97841	4.16697	5.11437	8.21918	15.2046	22.3601	13.8452	2.89024	0	3.9880134	10.860028
MB132	F	E4	8D	DM2	0	1.38415	5.87631	0.28889	2.0097	3.09716	1.83773	0.858241	0.308736	0.330706	0.428077	5.44086	4.0438	6.68229	1.96246	10.3132	10.5108	8.10418	1.50881	10.0258	3.7114974	8.092558
MB132	A	E5	9A	DM	0.244178	8.12479	4.73795	6.66047	5.4068	1.20337	1.10649	5.13952	2.79215	5.10439	3.49124	4.60649	7.94701	3.39923	6.80745	20.9969	20.1062	25.8548	26.9507	22.5323	5.250284	23.28818
MB132	A	E6	9B	DM	3.7716	0.292501	1.44303	10.5317	12.2161	4.84582	8.3743	7.76636	0.314151	0	0.152302	3.52707	4.77964	5.94527	4.4982	11.4475	16.7061	15.8286	12.3398	13.956	3.7804964	14.0556
MB132	A	E7	9C	DM	0	0	0.181005	1.54519	1.13304	1.17684	0.193861	0.225464	0.135448	0	5.19244	5.97841	7.87635	9.09184	5.23095	19.6135	5.055	1.34851	8.72674	5.98462	6.673998	8.145674
MB132	A	E8	9D	DM	22.0579	21.578	15.992	23.0754	25.6097	21.0244	12.0741	12.1403	11.4793	2.21104	4.9144	0	0.735381	1.33528	1.54488	23.0288	32.0976	25.7341	28.3903	22.7317	1.7059882	26.3965
MB132	B	E5	9A	DM	19.673	1.66239	0.455431	0.665926	1.99641	0	0.238212	1.6374	4.48873	0.524256	3.83836	4.69349	7.63599	8.60696	6.55017	22.0487	7.37643	2.02335	2.07735	3.70552	6.264994	7.44627
MB132	B	E6	9B	DM	2.105	0.139088	0	0.139553	0	0.137093	0	0	0	0	1.54548	0	1.21527	0.1358	0.836744	1.7977	0.136926	0.278505	2.69213	3.10479	0.7466588	1.6020102
MB132	B	E7	9C	DM	19.1037	12.561	13.9236	3.82907	3.12487	0	0	1.17689	1.30866	1.70197	0.980535	4.76991	6.68762	5.24843	6.48791	30.9826	20.1149	26.2048	12.6325	11.0599	4.834881	20.19894
MB132	B	E8	9D	DM	15.803	9.59294	12.4907	6.47674	3.82143	1.88495	4.18331	2.0814	4.39198	6.82979	6.40616	13.3539	7.90938	11.0811	11.0221	15.0132	18.5976	13.8907	7.19968	10.3955	9.954528	13.019336
MB132	C	E5	9A	DM	1.30129	4.74083	7.77193	1.84921	0	0.136677	0	0.273139	0.923594	3.1887	4.99086	2.09675	6.53739	7.06219	8.05531	22.5645	13.7557	19.8786	20.9964	23.7108	5.7485	20.1812
MB132	C	E6	9B	DM	10.9878	16.577	13.854	10.8251	15.2863	11.6724	11.8756	12.3462	1.93656	4.74342	0	0.808199	3.62835	11.4872	17.1933	12.7212	25.1173	16.4641	23.4048	14.4496	6.6234098	18.4314
MB132	C	E7	9C	DM	6.20091	4.06231	6.9274	7.9842	7.41904	20.4902	14.6258	6.20003	5.18072	13.7769	2.95887	7.29572	6.16083	7.80445	19.3617	26.394	18.972	19.4734	11.222	12.6511	8.716314	17.7425
MB132	C	E8	9D	DM	0.274714	1.47918	1.48762	1.57114	1.17329	0.86258	2.0904	1.43596	0.637761	2.36245	1.58969	4.19115	7.1538	10.7463	2.47659	41.7335	31.7906	20.1418	9.51342	0.658406	5.231506	20.7675452
MB132	D	E5	9A	DM	15.8071	12.7892	14.9283	13.7075	6.73458	6.28624	7.95579	10.8772	11.2639	12.5551	10.8468	7.84658	4.32615	5.4454	12.5421	27.4778	14.1441	17.4561	19.9405	14.7105	8.201406	18.7458
MB132	D	E6	9B	DM	0	0	4.31536	0.959854	0	2.71168	13.3842	0.135824	0.61193	0.848658	1.26388	0	0	0	0.977479	7.3523	1.04863	1.46296	1.1092	2.71117	0.4482718	2.736852
MB132	D	E8	9D	DM	22.5898	17.0203	9.92442	4.91668	7.42263	4.83935	5.60769	4.53985	1.97705	2.04695	9.38788	7.14015	10.0265	13.2632	3.74705	25.5512	22.7242	17.2781	18.7877	12.6924	8.712956	19.40672
MB132	E	E5	9A	DM	7.10358	15.0415	10.4532	0	0	0.719911	0	0.14027	0	0.140041	0	0.304626	6.61003	2.7682	10.844	18.6956	16.0962	14.103	14.2298	6.82569	4.1053712	13.990058
MB132	E	E6	9B	DM	11.3916	7.08141	2.26862	0.751301	0	0	0	1.41279	0	0	0.680105	11.2067	9.40562	9.0503	6.08616	11.6666	15.8857	18.5435	9.05542	3.40642	7.285777	11.711528
MB132	E	E7	9C	DM	1.71842	0.449221	1.19624	1.19179	3.30222	0.652834	0	0.136262	0	1.51902	1.86833	2.80371	0.13669	2.49517	0.841963	17.5102	2.91056	0	0	0	1.6291726	4.084152
MB132	E	E8	9D	DM	6.91878	3.49985	0.137188	0	0.135219	0.135436	0.272578	0	0	0	3.7399	5.48605	6.75243	1.0353	7.62881	19.1117	12.408	10.788	5.49782	3.24303	4.928498	10.20971
MB132	F	E5	9A	DM	25.7994	19.0513	22.5751	14.2164	8.43115	0	0	0	0	0	0.55251	2.54488	0	4.31627	5.55207	24.545	14.4613	13.7757	4.78663	0	2.593146	11.513726
MB132	F	E6	9B	DM	7.00524	2.58766	0.178768	0	0.863981	2.08917	0.99913	2.41367	4.74579	3.45108	6.33319	0	4.75005	8.79959	5.19524	17.9881	27.985	17.1474	17.0726	15.7883	5.015614	19.19628
MB132	F	E7	9C	DM	6.88133	0.207566	0.34792	6.55188	1.82189	3.24332	2.31597	1.58364	2.95979	0	3.83241	4.07465	4.15961	7.25043	5.90831	13.145	8.47692	5.06282	5.00027	3.98448	5.045082	7.133898
MB132	F	E8	9D	DM	17.0034	13.4101	13.9343	12.1074	8.99337	13.254	10.0143	5.69806	8.7291	9.37352	0.299309	5.10121	9.67202	16.6356	11.4662	22.5848	20.9235	18.7739	19.6945	12.7124	8.6348678	18.93782
MB132	A	B1	2A	AVen	0.747566	2.77129	2.64655	2.43036	8.74744	16.1747	19.2361	20.0563	14.6478	15.1643	3.60532	9.99023	15.9564	12.7049	8.15365	8.01339	13.6358	14.1527	12.7212	11.6221	10.0821	12.029038
MB132	A	B2	2B	AVen	12.4636	5.80438	4.36849	3.80484	5.13948	3.99435	3.6253	18.1366	29.2844	24.8343	4.37673	6.12555	5.76768	13.3461	15.8754	14.3125	30.8734	24.9501	27.1162	20.6792	9.098292	23.58628
MB132	A	B3	2C	AVen	11.8248	7.97309	16.89	24.8392	26.1913	20.5182	17.031	18.903	20.7104	17.7352	5.99227	0.893088	3.9868	7.57175	5.95074	19.1813	22.75	28.1979	23.78	22.5244	4.8789296	23.28672
MB132	A	B4	2D	AVen	19.8057	16.5306	12.7696	7.24076	3.75155	4.49959	0.619707	0.152694	0.627654	0.138074	1.32502	3.80321	3.05132	0.45664	3.70503	11.1148	27.8919	28.0825	19.2878	21.3334	2.468244	21.54208
MB132	B	B1	2A	AVen	2.21862	0.615974	1.0657	0.450231	2.07971	0.139151	1.61005	1.36522	0.284618	1.37387	1.44569	3.35253	3.95274	5.94487	10.9337	18.3627	19.4697	18.1103	12.7472	16.3535	5.125906	17.00868
MB132	B	B2	2B	AVen	1.48941	7.9012	5.40591	3.87963	9.47566	15.3935	18.0883	15.7775	10.9608	11.0145	1.20866	5.63668	12.2938	4.42369	6.77194	15.9233	23.4616	27.2039	20.6172	19.4798	6.066954	21.33716
MB132	B	B3	2C	AVen	19.4546	27.6638	29.5039	30.1578	33.5735	22.6843	22.1716	16.5393	22.296	21.2044	0.568926	0	0	6.13063	10.4875	23.783	31.5324	35.5692	26.6685	32.3331	3.4374112	29.97724
MB132	B	B4	2D	AVen	12.5178	9.95067	22.0973	23.3667	22.0431	15.7736	17.1379	15.5919	10.2372	2.15399	0.714334	1.66004	3.04962	8.42801	5.15795	24.9858	32.1923	29.0447	25.4226	21.8218	3.8019908	26.69344
MB132	C	B1	2A	AVen	16.1496	22.2775	21.2045	15.7254	5.79786	3.74802	3.87513	3.69451	5.78395	3.63316	4.15281	10.1532	9.72598	12.0478	12.6725	23.6893	28.1009	33.7896	29.288	22.205	9.750458	27.41456
MB132	C	B2	2B	AVen	1.53439	3.11302	2.1714	2.53516	3.47731	2.53568	2.27568	0.187098	2.60643	2.23877	3.43845	6.1229	4.0886	5.64026	6.24435	17.5179	20.3515	22.5941	13.0273	12.544	5.106912	17.20696
MB132	C	B3	2C	AVen	0.914078	1.32131	2.32133	1.82422	1.96062	3.42866	1.81075	0.552366	1.97499	2.56429	4.42247	8.80424	11.8018	8.55413	9.2798	26.7949	31.4977	29.1799	22.9484	22.6776	8.572488	26.6197
MB132	C	B4	2D	AVen	14.1262	1.1962	1.05768	0.993878	1.48399	1.58735	3.29378	2.66616	1.57348	2.69352	2.75143	4.52874	6.92975	10.0488	9.89812	20.8809	25.9539	22.7014	10.3053	6.26116	6.831368	17.220532
MB132	D	B1	2A	AVen	1.89616	2.70041	0.889158	2.84944	1.0906	0.568461	1.15935	2.19034	2.2079	0.936367	0.707895	4.59099	6.94246	8.62917	4.47481	12.0712	14.0854	16.6237	12.3435	1.79656	5.069065	11.384072
MB132	D	B2	2B	AVen	3.6389	2.5937	2.29994	5.21946	3.73411	2.79484	2.64835	1.99078	2.1297	4.07878	4.05185	6.71686	4.98672	5.71782	6.32075	18.0495	27.2711	30.8431	21.0232	13.3821	5.5588	22.1138
MB132	D	B3	2C	AVen	21.1326	19.6375	19.3824	20.0672	15.4887	15.0472	9.87805	1.51004	1.78142	1.77181	4.106	12.415	13.1825	14.4226	11.5173	16.8553	22.6454	26.151	22.1192	15.7833	11.12868	20.71084
MB132	D	B4	2D	AVen	6.60659	3.74969	5.25405	5.00991	2.94943	2.15087	2.95599	3.89404	2.92164	1.65772	3.07687	12.2823	17.7028	10.7986	10.4067	27.7999	24.4811	24.5287	22.0662	20.0244	10.853454	23.78006
MB132	E	B1	2A	AVen	21.2975	15.531	16.0266	10.6291	3.56434	6.86642	1.68123	3.94888	2.45793	2.0196	2.97324	7.61634	12.0013	11.8157	12.1945	22.3843	22.6907	21.3481	15.7465	11.621	9.320216	18.75812
MB132	E	B2	2B	AVen	10.3658	9.30735	7.04311	2.5032	2.60016	2.50722	0.852506	0.683233	0.150877	0.997257	1.9202	1.22249	2.91193	2.66112	2.3216	14.8271	16.2593	8.58728	7.74841	4.37844	2.207468	10.360106
MB132	E	B3	2C	AVen	0	0	0	0	0	0	0	0	0	0	1.70006	6.09317	7.40228	8.3469	5.53985	20.1535	22.1817	21.7642	20.004	21.8916	5.816452	21.199
MB132	E	B4	2D	AVen	11.2549	27.7611	21.3478	17.6864	16.1292	16.8344	12.8323	5.19261	5.10657	1.43151	0.289681	1.03609	2.66906	4.54934	4.20334	25.4044	24.7098	24.408	22.3435	21.3735	2.5495022	23.64784
MB132	F	B1	2A	AVen	10.6108	4.44679	0.52613	1.69239	0.201898	0.72698	3.05989	1.37725	3.28352	0.408565	3.43508	12.7522	9.70473	13.9475	15.0115	33.4262	32.4941	27.5459	9.51394	7.80852	10.970202	22.157732
MB132	F	B2	2B	AVen	0	0.970067	1.83751	0	0.643372	2.33825	0.415938	0	0.815238	1.75845	0.681962	2.40023	4.62693	6.83276	5.24303	3.23344	12.5232	9.80408	8.98223	8.07996	3.9569824	8.524582
MB132	F	B3	2C	AVen	11.935	7.419	5.39918	5.56243	16.7811	3.12245	0.204882	2.92987	6.16131	11.7416	1.43401	2.94036	4.21264	2.59533	4.36751	16.7885	26.8476	22.7156	18.2993	12.7546	3.10997	19.48112
MB132	F	B4	2D	AVen	22.1875	21.8386	16.4888	9.24971	3.42241	0.136021	1.24175	1.2451	0.63213	0.14064	0.259533	5.58444	7.10493	11.8839	10.9784	39.1467	27.5919	27.9507	22.019	15.1394	7.1622406	26.36954
MB132	A	D1	6A	AVer	11.6865	3.55859	6.21319	0.90555	4.1739	0.743429	1.90994	2.14196	0.135612	0.824477	0.3257	0.5556	3.41388	4.24395	6.32134	13.9755	8.0712	14.8446	4.78596	0.568478	2.972094	8.4491476
MB132	A	D2	6B	AVer	1.30697	0	0.162572	0.137918	1.26778	2.75112	3.11339	0	0.417911	0	2.60769	10.6154	13.8612	11.1455	3.03076	9.81738	25.4772	23.6603	20.6304	13.9219	8.25211	18.701436
MB132	A	D3	6C	AVer	24.0998	26.213	12.3055	17.8997	17.2841	13.6336	15.0017	11.6542	15.9549	11.0455	4.63629	11.871	17.8425	22.659	25.2235	17.6122	21.3284	22.7253	21.5187	21.967	16.446458	21.03032
MB132	A	D4	6D	AVer	6.04599	0.139745	0.135371	0.381329	3.92739	3.13288	1.07617	0.137455	2.18819	2.70512	4.25064	6.60235	5.26775	5.99471	4.21934	4.39674	9.04556	7.33459	2.85149	2.14871	5.266958	5.155418
MB132	B	D1	6A	AVer	3.82843	2.66002	0.13769	0	0	0	0	0	0	0.139503	0	0	0.13514	1.26791	5.89433	9.73908	4.06878	5.09931	3.21385	0.554361	1.459476	4.5350762
MB132	B	D2	6B	AVer	25.2865	25.3262	19.7471	17.7414	15.44	9.42432	8.39463	1.1789	0	0	4.4241	10.3291	11.9977	9.17773	18.6963	30.856	23.864	23.5153	25.6468	19.9763	10.924986	24.77168
MB132	B	D3	6C	AVer	26.2561	23.682	18.8209	12.2354	12.7574	12.2694	14.0086	0.83906	0	0.304123	1.9122	4.99661	7.47347	8.80875	8.97716	20.196	20.8565	9.72241	13.7086	6.55716	6.433638	14.208134
MB132	C	D1	6A	AVer	20.257	9.38478	4.99181	5.3463	7.38804	7.49711	5.15694	6.26234	5.86464	5.52577	6.74687	9.42655	8.96082	14.9916	21.8796	20.4242	7.29055	6.89263	6.27926	0.294432	12.401088	8.2362144
MB132	C	D2	6B	AVer	0.27263	0.54935	0.830613	0.413105	0.551023	0.692835	0.694907	0.965333	0.693974	0.551044	2.62343	4.27122	2.51496	0.554526	0.699448	8.56812	1.09741	1.37721	0.850157	0.561738	2.1327168	2.490927
MB132	C	D3	6C	AVer	9.66612	13.2621	14.1406	9.49277	8.41953	6.67607	1.79121	5.72001	4.79734	0.761978	0.140819	7.72916	8.69755	11.338	8.90656	13.6176	14.6591	10.5646	10.5239	11.2013	7.3624178	12.1133
MB132	C	D4	6D	AVer	26.8204	25.0352	21.7016	20.8006	21.2681	2.9794	0.718435	0.890189	6.3648	0.529141	3.30786	7.59836	4.07737	5.93382	3.77287	14.5008	14.7306	22.7199	12.3588	5.4535	4.938056	13.95272
MB132	D	D1	6A	AVer	2.49308	0	0.280533	0.53792	0.149477	0.135883	0.623236	0	0.999216	2.90596	1.85938	3.62137	7.53125	5.17874	3.91578	12.5411	2.91688	0	0	3.21041	4.421304	3.733678
MB132	D	D2	6B	AVer	22.9896	9.90558	11.2761	7.32313	4.64576	0.138642	0.291389	0	0	0	0.187611	19.5267	12.8294	10.5688	5.52038	12.4309	17.6327	15.6481	10.4348	0	9.7265782	11.2293
MB132	D	D3	6C	AVer	15.1829	8.87184	7.646	7.97685	4.68868	4.01988	4.28852	4.31134	4.18074	4.65254	5.49868	10.683	12.493	12.5525	10.9643	9.62568	7.4357	7.14347	7.31226	10.1908	10.438296	8.341582
MB132	E	D1	6A	AVer	30.8842	20.7109	21.8523	23.1772	25.7593	9.89075	12.3864	9.94492	0.475386	5.07309	5.40102	4.28551	4.43678	12.5741	14.346	36.5461	44.9369	35.0875	45.1977	22.9141	8.208682	36.93646
MB132	E	D2	6B	AVer	9.57792	10.1064	13.8002	9.85225	12.2594	12.8452	11.0229	12.4314	9.51891	9.33155	4.00318	8.8902	7.35355	0.779077	6.85259	8.41598	13.2919	11.6159	11.1059	12.2295	5.5757194	11.331836
MB132	E	D3	6C	AVer	20.7546	15.3476	18.1621	9.36545	4.54663	5.27153	1.51202	0.857619	1.01288	0.745592	3.3194	10.2322	17.6312	20.5955	15.1337	14.1167	15.5522	16.1697	10.9245	15.1361	13.3824	14.37984
MB132	F	D1	6A	AVer	9.71688	8.78804	8.59621	7.45496	2.97537	0.135186	0.194159	0	0.296105	0	0.982183	4.05798	0.614911	5.29745	7.18129	12.2039	12.0463	5.96371	3.31976	0.353012	3.6267628	6.7773364
MB132	F	D2	6B	AVer	3.19838	1.9567	1.42745	1.9478	2.0678	3.57126	1.95007	2.32935	1.80259	1.9902	1.48263	2.00443	0.758429	0.980134	1.01577	2.23729	1.77325	2.51666	0.273215	0.136891	1.2482786	1.3874612
MB132	F	D4	6D	AVer	20.8327	8.27558	7.00909	7.16052	6.32295	0	0	0	0	0	2.69463	0	0	0	1.92335	18.3614	6.18567	5.61644	19.1049	14.9255	0.923596	12.838782
MB132	A	B5	3A	VM	0	0	0	0	0	0.306015	0.330497	0	0	0	3.92119	3.83435	0.409788	0.145749	4.22699	1.47089	0	0	0	0.175755	2.5076134	0.329329
MB132	A	B6	3B	VM	0.204974	2.51044	0.440369	0.464117	0.522586	0.159557	0	0	0.275151	0.804215	0.136754	1.21017	3.58856	2.30078	4.36604	2.15139	15.4721	0.590896	3.08132	0	2.3204608	4.2591412
MB132	A	B7	3C	VM	4.97024	1.86726	1.58555	3.93129	1.24189	5.66395	12.6744	14.0221	14.0108	14.6339	10.2935	5.41673	6.66362	7.52557	7.88345	19.073	21.471	24.0565	22.5828	16.4526	7.556574	20.72718
MB132	A	B8	3C	VM	0.704843	0.140086	0	2.16302	0	0.375056	2.01234	2.65615	3.95387	1.82844	1.03885	6.20184	6.43005	4.97339	5.56027	15.9908	20.4163	22.0096	16.8554	14.85	4.84088	18.02442
MB132	B	B5	3A	VM	0.95046	0.49161	1.44045	1.31063	0.327953	0	0.135314	0	0.143633	0.553562	0.142219	3.69917	4.95744	4.42263	5.13014	7.5119	9.57732	4.66454	2.25104	2.25947	3.6703198	5.252854
MB132	B	B6	3B	VM	8.49293	13.2055	13.9579	14.6851	9.57653	11.897	6.65169	13.9155	14.3143	17.3963	0.256205	2.65016	0	0	4.09017	18.8885	22.7375	27.8525	22.6249	21.8017	1.399307	22.78102
MB132	B	B7	3C	VM	0.856828	0	0	0	0.581312	0	0	0.483206	0.156336	0	7.25093	4.99991	6.09403	0.313427	7.16438	8.84516	2.67309	2.0331	1.77858	0	5.1645354	3.065986
MB132	B	B8	3C	VM	7.89676	12.4904	13.1762	14.3878	10.8681	0.274113	0.156253	0.274208	0.624743	0.732235	3.01525	9.55474	11.1015	11.9677	15.3579	21.4954	18.9194	13.9786	10.0527	3.24953	10.199418	13.539126
MB132	C	B5	3A	VM	9.68195	11.3991	7.22092	8.33283	5.44998	7.42024	6.3831	4.7042	3.80807	3.63454	0.299539	5.43552	5.61495	7.80432	5.54371	10.2433	13.7201	12.387	12.2718	11.342	4.9396078	11.99284
MB132	C	B6	3B	VM	1.82952	1.5727	0.313865	0.335748	0.145184	0	0	1.09161	0.790508	0	2.28425	3.23496	5.78523	1.59555	3.14343	9.57656	5.91079	6.54536	12.2708	13.5429	3.208684	9.569282
MB132	C	B7	3B	VM	6.48156	13.9148	12.1091	10.9823	9.54658	3.87218	0.730616	1.2497	0.571492	0.278293	0	0	0	0	0	8.01646	16.8188	15.252	12.6375	12.1638	0	12.977712
MB132	C	B8	3C	VM	0.665441	0.414954	1.00267	0.820063	0.912894	0.876762	1.16069	1.32951	1.40543	1.33169	1.1303	1.56786	4.35604	7.85086	9.26036	18.0623	21.5183	19.2563	23.9989	21.4317	4.833084	20.8535
MB132	D	B5	3A	VM	38.4881	47.221	45.4163	53.6608	53.0089	39.1926	42.7618	33.3405	41.1491	41.6411	1.35314	1.78471	1.62813	23.3887	32.3158	29.0409	42.2017	43.1476	49.4856	51.515	12.094096	43.07816
MB132	D	B6	3B	VM	16.1558	19.6163	18.2321	21.2061	19.9566	18.9468	12.7295	11.488	12.5728	8.87203	1.97275	2.34156	7.34769	8.01896	11.3267	29.0149	29.258	19.311	17.5739	16.7463	6.201532	22.38082
MB132	D	B7	3B	VM	1.9796	3.65513	2.43133	2.17321	2.44149	2.58577	2.44464	2.10989	3.00785	3.04039	4.54006	6.33724	9.04321	11.6234	9.09521	9.10778	11.7127	10.0393	9.90283	10.5348	8.127824	10.259482
MB132	D	B8	3C	VM	11.8594	8.30911	8.36934	6.69565	5.22324	8.22669	7.58934	5.43587	5.2095	5.82269	3.88028	8.55682	13.9732	13.4442	16.0474	33.1071	30.9608	23.2871	24.723	19.3446	11.18038	26.28452
MB132	E	B5	3A	VM	6.39488	6.90712	5.6817	5.64229	6.34647	7.42277	6.87176	6.41058	4.86607	5.89295	4.65484	9.31174	12.7931	11.018	13.5727	11.5469	20.4846	21.4224	13.9276	11.8808	10.270076	15.85246
MB132	E	B6	3C	VM	6.83445	11.8119	11.0392	11.9832	6.99585	9.02501	6.84546	2.75368	4.85501	3.72898	1.76007	6.43952	12.6114	13.1372	17.2418	28.431	35.3	33.1646	29.4629	20.0238	10.237998	29.27646
MB132	E	B7	3B	VM	12.3432	13.4085	14.9077	18.5446	19.2219	13.5258	12.2901	12.8991	7.36567	9.52152	3.1472	7.80458	4.41368	5.04223	9.28702	19.3106	19.4069	17.2809	19.3823	17.0742	5.938942	18.49098
MB132	E	B8	3C	VM	4.23275	9.02089	8.69855	7.09485	7.85028	7.62438	0.305162	0.135242	1.76711	0	0	1.80961	13.512	13.5358	9.46574	6.09425	7.41895	22.9223	13.8188	22.8359	7.66463	14.61804
MB132	F	B5	3A	VM	6.78472	5.779	5.17603	3.48304	0.98412	0	0	0	0	0	0.276224	0	0	0	1.2203	9.16451	8.86213	1.01886	0	0	0.2993048	3.8091
MB132	F	B6	3A	VM	9.15195	4.85577	1.95762	3.13452	2.81487	0	0.135122	3.86399	2.9146	2.73889	2.77449	5.35808	8.41687	6.75383	9.30435	14.4664	8.33582	12.3157	4.25335	1.78867	6.521524	8.231988
MB132	F	B7	3B	VM	4.63539	4.16378	6.54178	6.17744	5.81178	1.76428	0.87848	0.142308	0	0.340845	0	2.63209	1.15952	0	2.74924	10.098	15.4961	19.5829	15.8769	14.9136	1.30817	15.1935
MB132	F	B8	3C	VM	22.4122	24.7823	22.1034	6.79905	5.87592	0.483232	3.00345	1.28165	7.07545	4.46951	0.137118	0.135318	0.814106	7.72728	17.2011	26.3961	27.9866	29.7868	23.0004	19.9906	5.2029844	25.4321
MB132	A	C1	4A	CT	5.74332	2.16003	6.50189	2.67767	0	1.53634	2.05457	0.136119	4.31483	0	1.53113	6.94229	10.807	8.38073	8.50934	11.7934	16.8861	16.2566	10.559	9.1456	7.234098	12.92814
MB132	A	C2	4B	CT	1.40542	2.58268	1.54394	1.47929	1.28587	1.6531	2.39516	0.934903	0.745629	2.68371	1.33656	1.3656	3.24587	6.08961	3.91532	24.5469	26.7571	22.6996	25.8286	20.4081	3.190592	24.04806
MB132	A	C3	4C	CT	12.7101	19.3961	23.4668	21.6005	20.671	16.3121	16.9318	13.5487	13.5642	12.3069	4.5715	9.59979	12.5045	15.198	13.8586	24.6399	20.251	16.632	20.873	18.9239	11.146478	20.26396
MB132	A	C4	4D	CT	5.15426	1.60367	1.47654	4.7811	13.0641	9.1517	3.11081	0.136669	0.806356	1.86601	3.05332	7.95014	7.62061	9.61339	10.6839	20.8904	23.6998	23.55	21.0505	22.4981	7.784272	22.33776
MB132	B	C1	4A	CT	18.6045	23.9381	26.0708	32.1225	17.768	22.4874	17.9403	20.6909	16.089	20.4	2.80191	9.10723	13.751	15.6782	11.787	25.7877	41.1434	44.6208	41.6833	37.5924	10.625068	38.16552
MB132	B	C2	4B	CT	19.0379	16.6425	1.66373	3.33018	2.45095	3.6785	3.43975	3.65198	3.07989	2.91605	3.36028	2.58106	5.15291	7.22911	15.1852	21.6059	22.6372	21.0159	14.5661	9.65	6.701712	17.89502
MB132	B	C3	4C	CT	16.1416	20.017	15.8	14.9838	12.9747	12.0566	4.46661	7.11547	8.10079	6.99805	1.72435	12.0472	14.5999	13.6717	12.7735	19.4321	23.8679	20.9551	24.0831	20.8713	10.96333	21.8419
MB132	B	C4	4D	CT	24.0642	14.2414	12.2086	11.3078	5.91277	3.63945	3.41346	2.72084	5.29267	4.8021	3.50579	9.05599	12.2471	14.5383	15.0466	26.745	22.9783	21.0711	20.4822	17.3058	10.878756	21.71648
MB132	C	C1	4A	CT	7.86084	15.2804	13.3255	16.3122	11.1258	7.13911	6.35629	6.97983	5.48544	4.56191	0.849524	8.20781	12.9706	11.2013	13.9129	20.6409	18.6637	18.9711	15.6546	13.3652	9.4284268	17.4591
MB132	C	C2	4B	CT	0.851037	0.747163	0.763592	0.275906	1.60787	1.27475	1.2043	1.59098	1.42946	0	2.83292	5.89474	4.15556	5.14342	8.01358	19.7289	18.5564	15.1734	10.4499	1.55344	5.208044	13.092408
MB132	C	C3	4C	CT	3.59551	6.15839	14.2572	16.8121	7.97438	3.50991	1.22184	0.640897	2.05641	2.3371	5.19333	9.82547	11.3575	11.5018	13.5399	18.207	19.7071	20.1687	18.2306	21.5774	10.2836	19.57816
MB132	C	C4	4D	CT	0.949781	2.12405	1.99758	2.13192	2.535	4.58109	4.0611	2.29207	0.695218	1.16234	4.54144	10.1257	6.13994	9.14052	9.18666	10.6472	16.5472	12.4809	15.0446	9.57484	7.826852	12.858948
MB132	D	C1	4A	CT	17.424	0.836175	1.99153	1.52335	0.172652	0.277682	6.99573	0.636993	1.25642	1.88074	3.61099	15.0495	16.4447	18.4382	21.4533	31.3325	28.3338	30.5865	16.3517	7.50688	14.999338	22.822276
MB132	D	C2	4B	CT	2.86264	2.8083	0	0	0	0	0	0	0	0	3.60312	0.14679	5.10936	10.9556	9.60553	13.5281	16.4083	17.4902	12.048	13.8326	5.88408	14.66144
MB132	D	C3	4C	CT	18.2238	11.9041	14.089	11.4141	13.7975	12.5888	12.0845	16.2878	14.2057	6.74109	0.79658	10.6911	13.4504	12.7974	13.7498	15.5494	22.5446	18.2781	16.885	16.4482	10.297056	17.94106
MB132	D	C4	4D	CT	9.04053	14.4308	18.378	19.1192	15.7422	17.2137	13.916	16.9611	16.7352	17.75	2.45834	7.10035	16.4175	16.927	15.0217	28.3496	28.9456	29.7044	25.7886	26.9596	11.584978	27.94956
MB132	E	C1	4A	CT	17.1478	17.7885	15.1338	2.87863	1.49533	0.7179	2.83716	1.93521	2.19928	1.90429	5.51815	10.302	13.2484	15.11	21.1129	22.5322	23.1359	21.9211	20.9145	20.3736	13.05829	21.77546
MB132	E	C2	4B	CT	20.5031	22.1555	17.7245	7.6487	1.98572	0	0	0	1.54768	3.42854	3.05365	8.67612	10.9604	11.298	12.3455	18.6489	17.623	17.753	18.0109	13.8269	9.266734	17.17254
MB132	E	C3	4C	CT	1.30717	1.20164	1.19028	0.933705	1.28427	0.982302	1.83382	1.67675	1.56082	0.683603	0.136138	3.1059	4.66879	7.42452	9.88693	12.9841	19.3838	17.7303	14.8338	10.9483	5.0444556	15.17606
MB132	E	C4	4D	CT	4.91243	5.12838	3.87058	6.09852	6.0706	6.14216	2.33491	0	0.784032	0.136747	0.54555	0	2.57822	0	0	13.0191	21.3508	25.0375	21.5826	17.351	0.624754	19.6682
MB132	F	C1	4A	CT	3.14705	1.91734	2.80007	1.16221	3.45456	1.00983	2.38053	1.79449	1.2991	2.20901	2.59996	5.38052	11.8862	5.79468	6.47284	26.7292	31.8348	25.4954	14.9131	7.24294	6.42684	21.243088
MB132	F	C2	4B	CT	4.36465	5.29181	3.38718	3.28513	3.32406	4.85377	4.91072	3.95994	6.0034	4.587	4.66016	3.9063	8.12458	14.9912	11.8384	19.1127	18.0898	17.2328	5.05918	3.7622	8.704128	12.651336
MB132	F	C3	4C	CT	12.7178	11.4229	7.93668	6.92904	2.2642	2.046	0.426926	0	0	0	0	0.187691	5.22699	6.85093	6.90809	10.8851	14.4239	15.2649	10.6362	7.75846	3.8347402	11.793712
MB132	F	C4	4D	CT	23.5387	20.0603	8.40326	5.64223	3.18037	3.39927	4.13482	4.62402	2.37037	4.10671	6.26326	12.3064	15.5269	17.1712	24.1506	31.1627	25.7666	17.8227	14.1073	8.6489	15.083672	19.50164
MB132	A	C5	5A	DT	13.1781	21.5502	23.6415	23.0604	27.5084	20.4966	19.7273	19.2541	14.9284	15.2711	6.3623	7.32787	11.2302	10.344	10.4636	21.3906	27.3082	28.6616	22.8399	24.94	9.145594	25.02806
MB132	A	C6	5B	DT	19.8419	17.7702	20.0446	18.5104	16.7417	19.3437	18.6508	6.1519	6.04433	2.48355	3.06145	4.86332	10.0144	9.86653	16.3863	16.3965	23.4027	24.4752	19.0364	20.7689	8.8384	20.81594
MB132	A	C7	5C	DT	9.41218	14.6855	11.2011	2.02599	0	0.319345	0	0.136648	0	0.145309	0.445383	2.09048	5.78663	8.95244	5.705	23.3001	22.5254	21.9661	20.8536	15.9132	4.5959866	20.91168
MB132	A	C8	5D	DT	7.91796	11.4545	14.351	15.4883	18.4308	22.7735	18.1704	19.3928	16.1372	15.9419	0.449896	2.12746	4.15014	6.39622	9.87855	22.4304	24.5843	18.5352	15.2682	21.4675	4.6004532	20.45712
MB132	B	C5	5A	DT	35.6493	27.6237	28.7836	23.7415	20.1824	22.4542	6.64563	1.30057	1.10293	0	1.21457	12.4931	14.5905	20.8188	17.25	28.1801	31.0188	35.8547	30.9786	31.0339	13.273394	31.41322
MB132	B	C6	5B	DT	6.65178	4.09996	3.20491	2.96649	3.40966	3.1818	3.92279	3.02391	3.63696	3.34384	0.854738	6.90742	9.88615	8.81746	10.7267	16.0647	3.53121	2.36318	3.76985	1.81877	7.4384936	5.509542
MB132	B	C7	5C	DT	7.99333	9.18586	9.2365	9.58569	11.0122	10.3421	10.0349	9.56415	9.244	9.23454	0.651715	0.305384	3.34393	7.69953	6.82607	11.2052	13.9585	14.6869	15.0554	11.3588	3.7653258	13.25296
MB132	B	C8	5D	DT	6.21534	3.94298	1.54361	1.83742	2.99428	4.24906	2.83047	2.16959	2.84391	2.92097	2.15256	4.32936	7.55844	6.52257	9.10425	11.37	14.778	18.0294	17.8169	12.2087	5.933436	14.8406
MB132	C	C5	5A	DT	8.69897	13.7229	18.0066	16.3207	14.8878	14.5884	11.2768	8.42921	8.10697	3.82398	0.13728	6.35135	11.21	12.7268	14.0961	13.5556	17.7549	18.6423	17.3152	15.27	8.904306	16.5076
MB132	C	C6	5B	DT	12.039	6.57149	6.23277	2.94819	5.3845	3.78671	4.93774	4.224	3.82099	3.68911	4.73141	7.25512	8.29537	7.7368	8.25561	12.4805	16.0735	14.8584	15.0742	9.04921	7.254862	13.507162
MB132	C	C7	5C	DT	14.6804	13.4229	11.0578	17.7217	15.1244	14.3575	9.32571	8.47765	9.35424	11.0257	3.52665	12.2968	16.2736	12.9965	14.7044	16.4839	18.493	16.695	11.8617	9.72904	11.95959	14.652528
MB132	C	C8	5D	DT	6.67731	14.1455	20.9128	20.1449	19.5693	17.431	16.6108	11.3941	15.5163	6.46601	4.68104	13.6514	16.8279	18.236	14.4599	30.4874	25.0144	26.4986	29.7596	26.056	13.571248	27.5632
MB132	D	C5	5A	DT	2.13363	10.0614	8.70903	9.78939	9.58998	7.96695	9.35342	7.56382	7.92402	6.11521	2.59177	11.1314	17.3405	12.7359	24.6426	23.7837	40.5455	31.0143	24.4978	14.5634	13.688434	26.88094
MB132	D	C6	5B	DT	23.275	20.2984	29.4693	25.5485	23.5902	18.9902	14.4235	15.0738	22.2954	20.5595	10.3779	19.1823	32.7773	32.1147	32.2672	19.4432	33.9031	45.438	35.5729	27.8546	25.34388	32.44236
MB132	D	C7	5C	DT	23.3953	31.3423	35.3247	29.3955	27.8335	31.2378	29.8835	23.7236	24.967	25.7188	5.2696	9.72869	15.5191	8.7824	11.2383	26.1717	35.1497	41.3933	42.2154	35.3833	10.107618	36.06268
MB132	D	C8	5D	DT	1.60091	13.4136	21.1642	20.9179	22.5033	18.3441	15.8682	5.72664	6.79613	2.48776	1.37186	0.875518	2.71651	8.42232	12.6669	23.7642	24.8379	28.0829	19.7547	16.6955	5.2106216	22.62704
MB132	E	C5	5A	DT	5.30931	2.47624	2.32635	2.17479	2.48591	1.78816	1.70029	2.05141	0.806384	0.238426	2.2192	7.21477	5.20579	9.74894	10.0771	24.5424	22.4692	20.6605	16.7296	1.6564	6.89316	17.21162
MB132	E	C6	5B	DT	14.343	11.6385	15.7911	20.2011	20.0059	13.2409	12.4045	0	0	0	0.206354	0	8.34972	12.7274	14.3747	18.5121	24.4612	27.4382	19.6576	21.8074	7.1316348	22.3753
MB132	E	C7	5C	DT	22.7785	23.7633	20.4502	16.8836	11.6695	7.0165	1.08763	0.940479	0.731012	0.423978	2.75124	5.15121	6.46045	4.9178	6.70774	18.2018	13.5061	17.2743	7.67442	8.59769	5.197688	13.050862
MB132	E	C8	5D	DT	15.1213	16.4568	19.1226	10.205	4.45485	0.349877	0.291067	1.07423	0.587345	0.676799	0.903018	2.92528	0.681113	4.41163	9.49182	18.8716	20.8791	19.1588	12.4959	1.41557	3.6825722	14.564194
MB132	F	C5	5A	DT	13.3273	6.5271	5.82002	4.70626	5.12078	5.7001	4.84915	5.88855	4.35519	4.517	5.89945	9.32896	9.50598	9.05246	9.95847	15.2305	13.8091	17.2849	13.8333	5.6665	8.749064	13.16486
MB132	F	C6	5B	DT	13.2668	5.67853	1.73056	5.59655	2.0714	3.06105	4.27069	0.314747	2.5709	3.73698	1.29047	5.87234	11.9664	11.427	13.7406	11.9662	16.3571	15.7517	10.5042	6.65325	8.859362	12.24649
MB132	F	C7	5C	DT	12.0026	12.2581	0.63277	0.135986	0	0	0	0.63862	0.393211	0.142246	2.89657	14.7271	10.0779	4.1055	9.15301	6.02853	2.76738	2.59219	0.228702	0.728634	8.192016	2.4690872
MB132	F	C8	5D	DT	3.02628	6.98287	2.95901	2.34571	3.07387	1.86609	1.70867	1.61575	0	0.959025	5.389	3.57772	5.50171	9.29979	6.73024	18.6744	20.9247	20.9504	21.3679	2.88472	6.099692	16.960424
MB132	A	D5	7A	VC	0	0	0	1.58781	0	0	0.797797	1.38857	0	0.725601	0.819486	7.17431	5.51368	12.2172	16.6676	20.1773	22.8643	30.07	18.3568	14.7862	8.4784552	21.25092
MB132	A	D6	7B	VC	1.1818	1.01866	2.24949	2.23657	2.6381	3.65951	2.64798	6.49537	3.5221	3.75929	4.36629	4.68596	3.52207	5.34704	6.80036	11.234	9.94535	4.15294	3.55036	1.66719	4.944344	6.109968
MB132	A	D7	7C	VC	6.71108	2.8844	1.74652	1.84895	0.736232	0	0	0	0	0.660826	2.30789	5.6921	5.6353	6.07187	4.15025	5.47997	6.08842	3.09564	2.8112	1.4965	4.771482	3.794346
MB132	A	D8	7D	VC	13.2168	4.29829	0.426136	0	3.09546	0.13576	0.495176	0.521622	0.138852	0.206426	4.51809	7.36285	6.78242	7.52013	11.2482	24.1533	21.5438	19.5489	15.8765	9.06456	7.486338	18.037412
MB132	B	D5	7A	VC	3.13906	2.70518	3.28106	2.99366	2.53634	3.26616	1.86251	0	7.14884	4.15142	2.48432	5.04961	5.74656	4.68491	5.70646	11.4132	10.7296	6.36273	2.20813	2.84887	4.734372	6.712506
MB132	B	D6	7B	VC	1.27359	0.148447	1.85978	3.02847	0.486185	0	0	0.358257	0	0.897092	1.26281	5.44225	3.86484	4.27283	6.52533	3.10034	0.434468	0.176176	0	0.140065	4.273612	0.7702098
MB132	B	D7	7C	VC	28.039	13.6877	5.23039	5.80658	2.14326	3.67263	1.49636	2.77359	3.67093	2.74625	2.9227	6.6833	9.8288	9.95957	15.4107	17.9623	17.7549	17.9991	19.8903	18.7226	8.961014	18.46584
MB132	B	D8	7D	VC	8.51336	3.15199	6.0709	6.02684	3.53094	4.59356	4.44788	3.71388	2.98724	3.26928	2.9419	5.74838	8.65719	9.92046	8.31993	15.7285	13.586	11.7999	9.8321	8.41394	7.117572	11.872088
MB132	C	D5	7A	VC	0.141778	0.434317	0.849315	0.135623	1.14698	0.136917	0.595457	0.278257	0.496837	0.381921	0.676643	4.59526	8.53872	16.8568	19.2687	13.4618	18.1715	20.0207	12.2541	2.28362	9.9872246	13.238344
MB132	C	D6	7B	VC	1.81844	2.97582	0	6.7764	4.43655	3.3568	2.63311	2.31476	2.85061	0.936829	3.33436	8.96615	16.2049	7.34479	9.73934	12.0664	7.21084	5.32901	3.50167	5.74222	9.117908	6.770028
MB132	C	D7	7C	VC	2.43743	18.6054	19.7347	15.9242	18.5006	12.9798	11.862	10.1032	10.1981	10.2264	1.07534	10.7265	14.8909	13.2273	19.7167	14.9952	14.14	15.1556	16.8806	13.7558	11.927348	14.98544
MB132	C	D8	7D	VC	4.75224	7.89566	4.76112	0.985838	0.135069	0.743803	5.60618	0	0.309256	0.140492	4.06545	7.00636	6.07095	5.77688	5.84221	12.8691	13.396	12.8889	14.5868	19.7514	5.75237	14.69844
MB132	D	D5	7A	VC	1.26506	0.980919	0.18246	1.68778	0.943829	0.713839	1.25485	1.76953	2.17588	2.19651	3.76517	7.34668	5.9191	7.2153	4.01402	7.51456	4.67906	1.89828	5.30348	6.57645	5.652054	5.194366
MB132	D	D6	7B	VC	0.470883	1.77823	0.650269	0.29781	1.04709	0.834982	0	0	0	1.03327	2.26945	1.10495	2.66587	2.68978	2.0544	14.9886	15.0125	13.4614	6.55857	2.86421	2.15689	10.577056
MB132	D	D7	7C	VC	10.1427	13.5536	2.51733	4.23408	5.21609	0.47244	0.808191	5.3291	13.2949	9.94466	1.67247	9.12225	11.154	15.5718	12.7803	24.0515	26.6855	22.1312	22.5996	22.0616	10.060164	23.50588
MB132	D	D8	7D	VC	1.66031	0.756451	1.06178	10.1752	4.33336	2.55496	0.770485	0.945059	1.14785	0.625962	0.980466	3.48613	5.08755	5.57795	8.89254	16.653	25.622	23.6998	18.3068	19.2538	4.8049272	20.70708
MB132	E	D5	7A	VC	4.91303	6.75374	6.04972	7.2582	5.31579	5.00722	5.06488	5.30885	4.43631	6.16774	4.58563	8.82039	9.21548	10.7141	10.2082	14.7213	11.8767	13.2717	6.12728	8.86606	8.70876	10.972608
MB132	E	D6	7B	VC	13.3567	10.0062	9.36509	9.06585	1.42832	1.06299	1.08715	1.20993	3.79128	1.12252	1.67472	4.25536	7.9759	12.9999	12.8229	8.71086	17.6405	8.39779	6.6756	5.71826	7.945756	9.428602
MB132	E	D7	7C	VC	2.34878	4.08664	4.56895	3.42303	4.37351	3.91132	4.63419	3.1569	3.5885	4.15674	4.30934	8.4022	12.6191	12.3737	11.2412	8.9615	10.3107	9.9989	9.90385	8.77911	9.789108	9.590812
MB132	E	D8	7D	VC	2.26309	1.71506	3.34971	0	0.342462	0.545797	0	0.380593	0	0	2.85332	6.32356	5.5135	2.42772	3.80203	14.9936	8.84023	0.64857	0.571338	0.966881	4.184026	5.2041238
MB132	F	D6	7B	VC	6.09137	7.04029	4.54034	5.76755	6.2915	4.25079	4.26079	3.47203	2.78528	3.45112	6.27757	9.85389	9.81271	10.7851	14.9912	10.4253	7.4606	9.45748	4.32664	3.12885	10.344094	6.959774
MB132	F	D7	7C	VC	10.3181	8.23964	7.78228	1.31963	0	3.00511	2.40833	0.447834	0	0.30112	0.965342	2.70464	6.25487	8.66009	8.15913	9.26729	17.6188	11.3978	3.5649	2.75209	5.3488144	8.920176
MB132	F	D8	7D	VC	9.96037	10.157	8.64704	13.7157	16.1988	8.26872	5.54189	5.3465	6.23032	4.58203	1.43749	5.49262	6.25305	4.43736	4.34212	3.33072	13.7174	11.4223	5.90625	2.53436	4.392528	7.382206
MB132	A	A1	1A	AX	17.0883	18.7268	21.4817	21.0898	8.7978	7.98426	0.529361	0	0.139724	0.491899	0.288985	4.7121	6.89952	11.8696	15.8004	25.6144	28.5043	30.4473	29.7208	22.6876	7.914121	27.39488
MB132	A	A2	1A	AX	8.2432	7.6665	5.8214	6.07875	0.660096	0.138213	0.505214	3.3994	2.33105	1.48181	4.74142	9.83754	13.3199	14.736	11.1977	21.4396	22.6544	22.6522	22.3445	23.7755	10.766512	22.57324
MB132	A	A3	1B	AX	0	6.2018	4.67225	4.85089	5.37309	2.08365	2.55819	3.16254	0.700584	2.15891	4.67889	9.59388	11.6808	12.1724	7.47026	15.3482	15.6759	12.7814	13.2027	12.0276	9.119246	13.80716
MB132	A	A4	1C	AX	23.7881	19.7382	18.2315	17.9013	16.4906	16.654	16.9127	14.0059	18.4095	16.2006	4.10345	4.77734	4.38871	10.2002	16.3323	24.6525	17.6145	14.897	23.2655	25.528	7.9604	21.1915
MB132	A	A5	1D	AX	7.23496	11.4975	14.321	15.238	13.6626	11.7586	11.3104	7.46699	14.0658	6.08367	5.34866	8.50876	12.2496	10.2083	10.186	17.7386	17.4382	18.6243	14.9995	10.73	9.300264	15.90612
MB132	A	A7	1G	AX	26.6165	26.9679	28.8143	29.4708	26.6226	26.8747	28.9145	25.5937	28.4885	26.5732	6.46086	14.464	15.5588	20.5361	21.1048	36.6534	45.8508	42.5205	44.7105	38.3337	15.624912	41.61378
MB132	A	A8	1H	AX	13.6746	23.9468	27.725	17.4607	14.1042	13.9944	8.90439	8.82785	9.62509	6.23329	1.55891	2.85424	9.5152	9.72753	16.586	35.0527	36.192	35.892	33.4021	33.812	8.048376	34.87016
MB132	B	A1	1A	AX	19.6939	19.376	15.7197	14.2059	12.6138	10.1445	7.146	1.48157	0.412436	3.13243	2.84188	9.79233	12.0527	14.5365	15.4168	25.5342	28.6152	33.107	34.8463	30.739	10.928042	30.56834
MB132	B	A2	1B	AX	5.4871	9.49137	11.8831	8.55105	7.84572	7.86377	8.09577	10.1436	13.8886	7.68865	2.45705	6.40855	10.3412	13.6167	9.78806	29.1719	27.4697	24.7262	27.1062	26.0591	8.522312	26.90662
MB132	B	A3	1B	AX	10.8312	11.306	11.6922	0.452525	7.14039	6.94916	11.9857	8.17833	5.09893	5.58817	0	0	0	0.449147	11.0404	30.3626	29.0735	27.1142	20.8353	19.7665	2.2979094	25.43042
MB132	B	A4	1C	AX	14.3531	16.3548	11.9909	9.34984	6.68945	6.82245	7.3681	4.58247	6.07061	6.07779	2.40583	7.4535	9.42887	11.634	14.1975	14.2949	24.3362	20.6771	28.4648	25.4079	9.02394	22.63618
MB132	B	A5	1D	AX	20.5102	27.7617	30.3208	24.0059	12.921	1.08388	2.71069	2.9329	4.68672	4.05952	2.45905	16.5943	20.5915	19.1229	21.629	35.147	37.9053	40.5225	39.9941	35.5759	16.07935	37.82896
MB132	B	A7	1G	AX	2.7756	13.5347	20.4107	15.4068	13.4008	3.82782	4.36032	13.2293	9.32066	12.1699	0.715607	0.281209	2.0072	3.90863	6.04845	16.693	21.3692	19.618	21.5523	25.5108	2.5922192	20.94866
MB132	B	A8	1H	AX	3.33632	6.15336	5.48256	8.58436	9.59327	12.2269	13.8503	9.38259	13.9885	12.6545	0.532032	2.48498	6.86818	13.3901	17.4326	28.2164	31.102	27.1464	28.2772	28.8379	8.1415784	28.71598
MB132	C	A1	1A	AX	10.493	8.28826	3.64622	3.9237	3.4242	4.15557	1.25221	3.14037	2.82181	2.88822	2.61458	2.76405	5.805	7.53215	13.4557	21.5583	24.9578	18.9271	18.9098	8.9736	6.434296	18.66532
MB132	C	A2	1B	AX	1.33906	2.06449	1.32335	4.18116	0	2.15937	3.30724	1.97011	0	3.03683	2.44642	4.01296	5.15435	8.14559	6.49286	19.5283	19.698	19.8102	15.2267	14.3266	5.250436	17.71796
MB132	C	A3	1C	AX	14.87	17.9976	18.5312	19.1833	12.5744	12.96	12.5983	8.99746	6.602	4.84112	5.85447	15.589	19.2909	20.0554	19.7379	23.7007	20.7812	23.8509	23.5811	21.2205	16.105534	22.62688
MB132	C	A4	1C	AX	19.6577	7.7382	8.37595	13.3758	11.5998	9.76995	0.550377	0	0	0.188216	0.744405	3.87426	9.49611	8.08693	7.88135	22.5394	25.5805	21.7439	24.4599	21.9536	6.016611	23.25546
MB132	C	A5	1D	AX	12.5395	4.69925	8.06387	0.482702	0.275195	0.296823	1.54564	0.507708	1.47926	0.78249	0.316055	0	2.2543	16.0997	17.2181	27.8303	30.6949	32.637	24.3691	23.0763	7.177631	27.72152
MB132	C	A7	1G	AX	11.4313	17.4971	22.2154	22.6141	17.9675	13.8957	9.75375	6.29552	6.36499	11.7631	1.50182	8.58484	13.7574	15.2717	8.75818	3.13742	28.9831	29.0091	26.2635	24.5966	9.574788	22.397944
MB132	C	A8	1H	AX	12.0305	28.8682	27.2821	21.7056	22.51	17.4802	24.4841	16.7193	20.9555	19.4524	3.57322	10.6001	17.4666	24.104	21.649	33.9945	34.5406	36.5635	38.1487	39.4557	15.478584	36.5406
MB132	D	A1	1A	AX	8.14465	13.4272	17.637	16.4209	14.4363	13.9529	16.131	12.5763	10.9735	13.0975	4.3167	8.06799	9.4284	13.4125	13.2603	27.1602	25.6692	23.0836	26.2056	21.6399	9.697178	24.7517
MB132	D	A2	1B	AX	4.64497	3.44782	1.1332	1.97192	0.418834	0.150988	1.50601	0	0	0	2.41099	8.77554	7.89707	9.91767	6.78039	13.7627	21.2945	18.433	11.7913	3.20226	7.156332	13.696752
MB132	D	A3	1C	AX	23.1533	19.4545	21.4642	14.6844	0.275729	1.11214	9.878	14.8124	1.01085	1.60857	0.716487	0	1.74105	11.1168	13.4076	29.5824	26.7427	18.6534	19.1573	18.7403	5.3963874	22.57522
MB132	D	A4	1D	AX	8.58487	13.761	6.77162	2.2479	1.94199	3.80522	6.69377	4.09625	3.82136	5.01494	0	3.05083	3.54978	2.41952	4.45385	20.496	24.8942	24.7814	19.0117	15.4074	2.694796	20.91814
MB132	D	A5	1D	AX	8.46355	10.1271	14.6147	13.068	1.94464	2.95038	3.01557	4.12964	2.8645	2.84848	8.30633	15.7257	9.23635	7.33553	16.4186	17.0263	21.8947	25.7047	31.6435	27.7929	11.404502	24.81242
MB132	D	A7	1G	AX	3.30205	4.11685	7.88791	7.22873	9.69201	9.38626	8.37651	3.07101	2.92429	0.162882	1.13266	4.98025	9.93898	8.75281	12.2073	20.1239	23.2321	24.1118	22.8318	18.7015	7.4024	21.80022
MB132	D	A8	1H	AX	32.2326	36.5171	26.4149	27.6389	24.0226	11.8611	25.2328	13.1769	29.5345	17.7243	5.72587	15.5015	16.1892	19.2713	22.7142	40.1075	51.4942	57.313	56.3505	50.9988	15.880414	51.2528
MB132	E	A1	1A	AX	26.1995	28.7717	18.1561	19.4655	13.4793	6.96691	4.36225	4.6125	5.0863	4.71241	3.12142	10.8669	11.1505	12.8636	16.3841	33.9321	30.4148	32.7018	34.4308	33.6579	10.877304	33.02748
MB132	E	A2	1B	AX	7.31581	2.76207	0.317547	0.86249	1.78574	1.92613	0.136437	1.36308	0.768544	1.54543	1.78311	2.57027	4.74458	5.50073	7.40043	30.3167	31.6963	22.3675	18.4834	6.97484	4.399824	21.967748
MB132	E	A3	1C	AX	15.8904	12.8203	6.20462	6.10039	7.35559	8.68078	3.1223	9.74745	3.06013	0.13999	0	0.16883	1.95324	5.83791	9.10007	18.2575	22.5516	21.958	22.8323	24.6344	3.41201	22.04676
MB132	E	A4	1D	AX	13.3766	15.5763	10.6812	5.60596	4.47278	2.30562	2.05053	0.918885	0.624129	2.72075	1.92733	10.9821	4.4192	12.1673	20.0042	30.7254	25.4729	24.0347	18.1448	1.65976	9.900026	20.007512
MB132	E	A6	1G	AX	23.5777	18.3462	13.2945	8.23316	1.02797	0.901183	1.70939	0.69634	0.882902	1.04095	1.24688	4.86285	4.83842	12.6484	3.5858	16.5881	23.8013	17.7356	11.9294	9.90082	5.43647	15.991044
MB132	E	A7	1G	AX	34.2806	32.8733	28.6259	26.0554	24.3303	19.1307	9.40161	9.45943	14.7765	3.36194	0.597767	6.07901	15.6364	11.7253	14.2244	33.717	36.4854	36.3453	29.6064	29.4764	9.6525754	33.1261
MB132	E	A8	1H	AX	9.67063	14.6588	14.2726	9.20677	2.77085	3.32128	1.82725	3.47121	1.90751	2.95691	0.88506	7.60457	7.87807	8.96723	5.2019	31.8249	25.1875	21.7252	24.937	20.7696	6.107366	24.88884
MB132	F	A1	1A	AX	1.3007	1.65588	1.04504	1.03181	0.956227	0.424206	1.84049	1.68175	1.35334	1.68769	1.62812	2.5018	3.65119	6.12115	2.81682	7.52501	19.882	20.5961	17.9346	13.8374	3.343816	15.955022
MB132	F	A2	1B	AX	17.3729	27.9231	30.863	27.8819	20.4005	18.2519	7.23109	25.124	17.2049	15.4012	11.1864	16.1689	17.8364	20.3463	23.6013	27.586	36.1298	30.0874	36.1459	37.9652	17.82786	33.58286
MB132	F	A3	1C	AX	10.3862	3.19591	0	2.04849	0	1.02633	0.614173	0.78941	0	0.548563	0	2.29601	6.37238	7.64363	11.3175	29.7596	29.5319	31.0746	22.2662	6.64996	5.525904	23.856452
MB132	F	A4	1D	AX	5.45759	8.53652	9.63567	4.38053	1.531	1.03485	1.17832	1.3775	1.53651	0.671682	2.03741	6.99793	16.8166	14.5179	14.0192	32.6202	33.1079	32.3321	25.3258	21.9141	10.877808	29.06002
MB132	F	A6	1G	AX	4.63422	8.40218	8.87191	3.98286	0.75449	0.906264	1.32674	0.99774	0.856612	1.42233	0.389903	4.50751	0.829972	2.81631	4.50793	20.4453	25.6836	20.5138	24.7421	13.4345	2.610325	20.96386
MB132	F	A7	1H	AX	10.4411	21.0742	16.6274	8.21742	2.17849	4.04863	3.45709	3.39877	2.2722	3.67265	1.7064	4.83474	6.41587	4.14034	0.902039	19.1306	26.1443	21.7092	16.8096	5.32708	3.5998778	17.824156
MB132	F	A8	1H	AX	8.28598	11.0199	14.5888	10.825	0.819122	0.930694	0.279972	2.11592	1.95402	0	2.99951	6.15664	13.4988	9.46932	9.93508	10.6068	13.8629	9.80745	2.35908	1.68674	8.41187	7.664594
MB132	A	F5	11A	CC	2.81898	5.41637	1.84937	4.31144	1.23976	0.135454	0	3.07879	0.277745	4.16047	2.48585	11.355	15.3192	13.8087	17.6122	22.137	39.5802	32.8808	25.8301	27.8353	12.11619	29.65268
MB132	A	F6	11B	CC	13.356	9.91449	3.36744	3.91221	2.63462	0	2.29242	3.31813	4.44066	2.6013	0.330213	7.14548	28.909	16.3082	4.4207	0.811172	10.32	1.4965	0.135716	0	11.4227186	2.5526776
MB132	A	F7	11C	CC	5.16005	8.34362	10.0692	11.3772	10.618	9.6286	9.29121	12.963	11.0839	11.7657	0.458454	4.83222	6.8501	9.293	6.94847	16.7352	18.6746	16.9433	15.0074	15.3696	5.6764488	16.54602
MB132	A	F8	11C	CC	4.39256	4.9114	3.79989	4.44017	2.79637	4.24292	5.37855	5.63316	5.06474	4.40679	2.35014	6.37911	8.03814	9.6971	10.1462	18.6478	20.7142	19.6894	20.4714	21.6919	7.322138	20.24294
MB132	B	F5	11A	CC	21.777	9.35325	4.04572	6.09532	8.45659	6.02408	5.63624	6.38822	5.08498	7.25766	4.56677	12.0957	11.2974	6.92956	10.8221	19.6279	28.1608	20.7461	12.2102	9.69609	9.142306	18.088218
MB132	B	F6	11B	CC	2.90711	2.77173	2.94979	1.72887	2.88013	1.65541	3.15467	2.2943	2.82304	2.21589	3.5592	8.33729	12.5022	12.0182	14.6725	10.7126	12.9185	12.5407	7.87112	6.20711	10.217878	10.050006
MB132	B	F7	11C	CC	5.1845	10.8214	6.09185	3.86067	1.52128	0.162633	3.29504	21.2055	29.4689	23.7688	4.28786	9.87244	9.17673	13.455	10.926	27.0511	33.1315	33.5696	32.9057	21.7819	9.543606	29.68796
MB132	B	F8	11C	CC	4.16842	5.41179	5.34594	4.68208	6.38303	3.09059	3.99569	3.65614	2.28839	2.63362	6.35055	8.74159	4.0722	4.60413	8.72785	10.2726	12.4918	10.4983	2.10705	5.16409	6.499264	8.106768
MB132	C	F5	11A	CC	11.9538	19.9357	4.85723	0.320714	1.13565	2.08902	0.360786	1.91332	0.322722	0.956901	2.16839	13.3543	13.3801	13.5284	10.0283	21.8559	14.9055	26.9389	14.268	23.5523	10.491898	20.30412
MB132	C	F6	11B	CC	10.392	11.0019	9.81315	9.05693	8.45065	12.8408	12.0254	8.27284	7.32739	10.5492	5.83296	20.8497	14.3439	17.9955	11.6836	17.069	20.4765	21.6143	15.6856	22.3561	14.141132	19.4403
MB132	C	F7	11B	CC	3.06594	7.46251	7.63221	5.80614	2.15565	4.68622	3.54478	6.472	6.96609	8.67029	3.09012	12.894	12.9053	16.1908	9.33232	21.6657	19.5586	19.661	18.4405	14.7092	10.882508	18.807
MB132	C	F8	11C	CC	6.9796	12.3791	8.57756	0.504686	0.290712	0.327293	0.299283	0	0	0.74141	1.30416	6.47279	11.1353	21.6726	11.6488	19.9664	22.559	20.2208	17.5283	11.7973	10.44673	18.41436
MB132	D	F5	11A	CC	20.1552	22.6083	20.235	15.8957	11.8667	13.2752	3.90597	2.15264	3.82923	2.71349	5.75565	9.85788	11.0017	11.7985	14.9725	20.5101	24.7635	21.4469	13.3501	9.23997	10.677246	17.862114
MB132	D	F6	11B	CC	0.61532	1.88083	1.95803	0.611329	1.4571	1.86137	1.33992	3.70956	0.173485	0.274972	0	2.6601	7.76499	8.2219	8.46049	9.40849	9.32688	2.33136	3.53823	0.85672	5.421496	5.092336
MB132	D	F7	11B	CC	3.10139	2.18076	3.56494	1.93516	1.86024	2.27987	3.99105	1.61109	0.882601	0.453418	4.23541	5.28222	6.23351	7.68412	8.24625	13.0366	16.0465	14.4382	13.943	11.4631	6.336302	13.78548
MB132	D	F8	11C	CC	8.66812	8.74093	6.47062	4.61938	4.16442	7.13662	5.11948	5.12373	4.29658	2.09436	8.09679	17.0303	19.7806	17.7748	15.3699	18.1186	19.0401	14.4533	18.1696	13.2424	15.610478	16.6048
MB132	E	F5	11A	CC	13.7511	7.77375	1.95083	1.72852	2.93638	1.23262	1.56539	2.76108	1.88546	1.39145	5.62135	11.3872	10.9367	11.4906	17.4783	22.0189	27.729	24.4822	1.91643	0.967541	11.38283	15.4228142
MB132	E	F6	11A	CC	2.20233	6.38483	3.6303	6.12435	5.74524	4.26235	1.08313	0.135884	1.89051	5.80253	6.94686	5.7912	10.2368	13.627	10.0192	19.5262	39.5586	22.1366	21.1432	17.7564	9.324212	24.0242
MB132	E	F7	11B	CC	0.852557	2.93442	4.22544	4.0013	3.54784	2.69236	3.91792	2.18929	3.75259	2.85397	5.08287	2.51598	5.91975	4.97903	6.59038	9.17221	8.68668	10.62	8.41841	3.90349	5.017602	8.160158
MB132	E	F8	11C	CC	19.9924	5.23479	4.58416	5.76654	4.25351	2.83141	0.136067	3.99737	1.68383	4.7192	3.92563	9.61967	7.4612	10.0631	8.69444	17.9335	21.9755	9.02507	6.10004	4.2426	7.952808	11.855342
MB132	F	F5	11A	CC	8.7116	2.13674	2.43844	0.78047	0	0.20327	0	0	0.147432	0	3.07478	3.78425	5.78364	6.98547	7.60405	20.1611	24.4743	15.237	4.14556	0.832816	5.446438	12.9701552
MB132	F	F6	11A	CC	25.0361	12.7661	11.7429	7.80581	2.56604	3.77839	7.26758	4.84539	5.11451	3.42415	9.53684	14.3022	21.0337	17.9655	20.1391	19.5147	15.0683	14.0177	12.198	10.0272	16.595468	14.16518
MB132	F	F7	11B	CC	15.6531	15.2257	6.17093	3.96491	1.98883	1.97527	2.07716	2.12242	1.63905	0.830937	2.5139	3.18751	5.49195	5.83757	6.86078	16.4587	13.2711	4.1529	2.37376	2.51682	4.778342	7.754656
MB132	F	F8	11C	CC	6.60461	0.294127	5.35259	0.644427	1.34491	1.78583	0.194441	0.135312	4.49043	1.66337	4.13984	11.3703	12.4382	10.8812	14.116	0.716201	13.5556	19.5137	11.6876	8.69405	10.589108	10.8334302
