# Supplementary material for: Monoassociation with bacterial isolates reveals the role of colonization, community complexity and abundance on locomotor behavior in larval zebrafish
Source: Anim Microbiome. 2021 Jan 21;3:12. doi: 10.1186/s42523-020-00069-x (PMC7818562; doi:10.1186/s42523-020-00069-x)
Supplement: Supplementary file 2 — Additional file 2: Data files and R script used to generate figures and conduct statistical analyses. [file 42523_2020_69_MOESM2_ESM.zip › betadisper HSD output.xlsx]

## Sheet: Sheet2
Analysis of Variance Table
Response: Distances
Df Sum Sq Mean Sq F value Pr(>F)
Groups 10 0.41012 0.041012 4.8792 0.0002772 ***
Residuals 32 0.26898 0.008406
---
Signif. codes: 0 ‘***’ 0.001 ‘**’ 0.01 ‘*’ 0.05 ‘.’ 0.1 ‘ ’ 1
> plot(mod3)
> boxplot(mod3)
> plot(TukeyHSD(mod3))
> (mod3.HSD <- TukeyHSD(mod3))
Tukey multiple comparisons of means
95% family-wise confidence level
Fit: aov(formula = distances ~ group, data = df)
$group
diff lwr upr p adj
AVEN-AC1 -0.189617175 -0.43191550 0.052681150 0.2405402
AVER-AC1 -0.260847088 -0.50314541 -0.018548763 0.0264145
AX-AC1 0.026659374 -0.19225908 0.245577825 0.9999973
CC-AC1 -0.040217950 -0.29924576 0.218809855 0.9999733
CT-AC1 -0.207880804 -0.45017913 0.034417521 0.1464600
DM1-AC1 -0.126132640 -0.36843097 0.116165685 0.7707904
DM2-AC1 -0.230454894 -0.47275322 0.011843432 0.0736775
DT-AC1 -0.186435566 -0.44546337 0.072592239 0.3464545
VC-AC1 -0.123934246 -0.36623257 0.118364079 0.7881737
VM-AC1 -0.176051221 -0.43507903 0.082976585 0.4260283
AVER-AVEN -0.071229913 -0.29555457 0.153094747 0.9882457
AX-AVEN 0.216276549 0.01743399 0.415119107 0.0240089
CC-AVEN 0.149399225 -0.09289910 0.391697550 0.5637783
CT-AVEN -0.018263629 -0.24258829 0.206061031 0.9999999
DM1-AVEN 0.063484535 -0.16084012 0.287809194 0.9951015
DM2-AVEN -0.040837718 -0.26516238 0.183486941 0.9998850
DT-AVEN 0.003181609 -0.23911672 0.245479934 1.0000000
VC-AVEN 0.065682929 -0.15864173 0.290007589 0.9936186
VM-AVEN 0.013565955 -0.22873237 0.255864280 1.0000000
AX-AVER 0.287506461 0.08866390 0.486349020 0.0008702
CC-AVER 0.220629138 -0.02166919 0.462927463 0.1002600
CT-AVER 0.052966284 -0.17135838 0.277290944 0.9988801
DM1-AVER 0.134714448 -0.08961021 0.359039107 0.5998696
DM2-AVER 0.030392194 -0.19393247 0.254716854 0.9999925
DT-AVER 0.074411522 -0.16788680 0.316709847 0.9908284
VC-AVER 0.136912842 -0.08741182 0.361237502 0.5778437
VM-AVER 0.084795867 -0.15750246 0.327094193 0.9764750
CC-AX -0.066877324 -0.28579578 0.152041128 0.9911853
CT-AX -0.234540178 -0.43338274 -0.035697619 0.0106711
DM1-AX -0.152792014 -0.35163457 0.046050544 0.2622489
DM2-AX -0.257114267 -0.45595683 -0.058271709 0.0037470
DT-AX -0.213094939 -0.43201339 0.005823512 0.0618739
VC-AX -0.150593619 -0.34943618 0.048248939 0.2800840
VM-AX -0.202710594 -0.42162905 0.016207858 0.0893312
CT-CC -0.167662854 -0.40996118 0.074635471 0.4007407
DM1-CC -0.085914690 -0.32821302 0.156383635 0.9742601
DM2-CC -0.190236943 -0.43253527 0.052061382 0.2367597
DT-CC -0.146217616 -0.40524542 0.112810190 0.6798048
VC-CC -0.083716296 -0.32601462 0.158582030 0.9784739
VM-CC -0.135833270 -0.39486108 0.123194535 0.7632862
DM1-CT 0.081748164 -0.14257650 0.306072823 0.9690301
DM2-CT -0.022574090 -0.24689875 0.201750570 0.9999996
DT-CT 0.021445238 -0.22085309 0.263743563 0.9999999
VC-CT 0.083946558 -0.14037810 0.308271218 0.9630855
VM-CT 0.031829583 -0.21046874 0.274127909 0.9999944
DM2-DM1 -0.104322253 -0.32864691 0.120002406 0.8669231
DT-DM1 -0.060302925 -0.30260125 0.181995400 0.9982614
VC-DM1 0.002198395 -0.22212627 0.226523054 1.0000000
VM-DM1 -0.049918580 -0.29221691 0.192379745 0.9996539
DT-DM2 0.044019328 -0.19827900 0.286317653 0.9998872
VC-DM2 0.106520648 -0.11780401 0.330845307 0.8518642
VM-DM2 0.054403673 -0.18789465 0.296701998 0.9992698
VC-DT 0.062501320 -0.17979701 0.304799645 0.9976666
VM-DT 0.010384345 -0.24864346 0.269412151 1.0000000
VM-VC -0.052116975 -0.29441530 0.190181350 0.9994958
