# Supplementary material for: Monoassociation with bacterial isolates reveals the role of colonization, community complexity and abundance on locomotor behavior in larval zebrafish
Source: Anim Microbiome. 2021 Jan 21;3:12. doi: 10.1186/s42523-020-00069-x (PMC7818562; doi:10.1186/s42523-020-00069-x)
Supplement: Supplementary file 2 — Additional file 2: Data files and R script used to generate figures and conduct statistical analyses. [file 42523_2020_69_MOESM2_ESM.zip › Bray Curtis within group.csv]

Comparison			BC
AVen	AC1_1_2A	AC1_1_2B	90.92526103
AVen	AC1_1_2C	AC1_1_2D	82.21527327
AVen	AC1_1_2C	AC1_1_2A	82.35211603
AVen	AC1_1_2C	AC1_1_2B	79.59990272
AVen	AC1_1_2D	AC1_1_2A	92.83381208
AVen	AC1_1_2D	AC1_1_2B	94.19529278
VM	AC1_2_3A	AC1_2_3B	95.73707899
VM	AC1_2_3A	AC1_2_3C	92.76610797
VM	AC1_2_3B	AC1_2_3C	94.29959493
DT	AC1_4_5B	AC1_4_5C	89.05319364
DT	AC1_4_5B	AC1_4_5D	90.93659173
DT	AC1_4_5C	AC1_4_5D	88.56607154
AC1	AC1_10A	AC1_10B	53.03439526
AC1	AC1_10A	AC1_10D	50.99268183
AC1	AC1_10B	AC1_10D	70.12556523
AVer	AC1_11_6A	AC1_11_6B	93.96498148
AVer	AC1_11_6A	AC1_11_6C	90.79803583
AVer	AC1_11_6A	AC1_11_6D	92.60113286
AVer	AC1_11_6B	AC1_11_6C	89.18200338
AVer	AC1_11_6B	AC1_11_6D	90.36381719
AVer	AC1_11_6C	AC1_11_6D	90.3614768
CT	AC1_3_4A	AC1_3_4B	86.39183664
CT	AC1_3_4A	AC1_3_4C	80.27018186
CT	AC1_3_4A	AC1_3_4D	83.76257424
CT	AC1_3_4B	AC1_3_4C	87.21866415
CT	AC1_3_4B	AC1_3_4D	86.55190172
CT	AC1_3_4C	AC1_3_4D	87.62162318
DM2	AC1_Mix1_8A	AC1_Mix1_8B	92.73692096
DM2	AC1_Mix1_8A	AC1_Mix1_8C	91.75221857
DM2	AC1_Mix1_8A	AC1_Mix1_8D	89.87272471
DM2	AC1_Mix1_8B	AC1_Mix1_8C	87.15933403
DM2	AC1_Mix1_8B	AC1_Mix1_8D	89.37910853
DM2	AC1_Mix1_8C	AC1_Mix1_8D	93.35036168
DM	AC1_Mix2_9A	AC1_Mix2_9B	85.4375918
DM	AC1_Mix2_9A	AC1_Mix2_9C	88.80813584
DM	AC1_Mix2_9A	AC1_Mix2_9D	83.63805649
DM	AC1_Mix2_9B	AC1_Mix2_9C	84.135525
DM	AC1_Mix2_9B	AC1_Mix2_9D	84.16321777
DM	AC1_Mix2_9C	AC1_Mix2_9D	91.50376802
VC	AC1_VC_7A	AC1_VC_7B	88.13214451
VC	AC1_VC_7A	AC1_VC_7C	94.57683173
VC	AC1_VC_7A	AC1_VC_7D	90.48975585
VC	AC1_VC_7C	AC1_VC_7D	92.97097445
VC	AC1_VC_7B	AC1_VC_7C	89.29651097
VC	AC1_VC_7B	AC1_VC_7D	88.29735286
AX	AX_1A	AX_1B	84.04184717
AX	AX_1A	AX_1C	69.70492516
AX	AX_1A	AX_1D	73.07465523
AX	AX_1A	AX_1E	62.66197109
AX	AX_1A	AX_1G	70.63571525
AX	AX_1A	AX_1H	61.61022011
AX	AX_1B	AX_1C	80.42590475
AX	AX_1B	AX_1D	82.95307784
AX	AX_1B	AX_1E	61.51225651
AX	AX_1B	AX_1G	81.30101549
AX	AX_1B	AX_1H	49.45539399
AX	AX_1C	AX_1D	91.59624354
AX	AX_1C	AX_1E	57.31966845
AX	AX_1C	AX_1G	91.07621105
AX	AX_1C	AX_1H	32.7631307
AX	AX_1D	AX_1E	63.70864692
AX	AX_1D	AX_1G	92.51784288
AX	AX_1D	AX_1H	33.61302569
AX	AX_1E	AX_1G	59.8559181
AX	AX_1E	AX_1H	31.24338517
AX	AX_1G	AX_1H	36.80788439
CC	CC_11A	CC_11B	52.15930376
CC	CC_11A	CC_11C	57.05521502
CC	CC_11B	CC_11C	66.81309739
