# Supplementary material for: Monoassociation with bacterial isolates reveals the role of colonization, community complexity and abundance on locomotor behavior in larval zebrafish
Source: Anim Microbiome. 2021 Jan 21;3:12. doi: 10.1186/s42523-020-00069-x (PMC7818562; doi:10.1186/s42523-020-00069-x)
Supplement: Supplementary file 2 — Additional file 2: Data files and R script used to generate figures and conduct statistical analyses. [file 42523_2020_69_MOESM2_ESM.zip › celleq_behavior.csv]

cohort	log_celleq_larv_10dpf	dark	tot_reads	log_reads	dark	light	cell_larv_total_otu	cell_eq_larv_10dpf
AVer	5.850112105	11.4446521	9912	3.996161293	11.4446521	5.514901133	707342.694	708128.5509
AVer	6.133422217	11.6521067	14434	4.159386701	11.6521067	6.310064833	1358881.055	1359634.628
AVer	5.748677881	13.81865967	12635	4.101575246	13.81865967	9.164467633	559478.3424	560631.9974
AVer	6.067433081	9.554069	14174	4.151492428	9.554069	5.102507	1165584.073	1167973.747
AVen	5.060440285	23.54577	1129	3.052693942	23.54577	6.1573218	114219.2227	114931.8204
AVen	5.040440285	23.20891533	1100	3.041392685	23.20891533	5.611133267	108960.7888	109759.0363
AVen	5.170440285	18.125367	492	2.691965103	18.125367	8.3863245	148060.866	148060.866
AVen	5.230440285	17.188148	1063	3.026533265	17.188148	5.332568067	169516.8549	169996.6196
VM	5.330124366	12.649533	10367	4.015653099	12.649533	5.757505971	213733.6692	213857.4412
VM	5.640124366	14.48899215	19474	4.289455166	14.48899215	3.563114975	436573.5873	436640.8525
VM	5.590124366	17.818109	24261	4.384908698	17.818109	7.080310725	388980.1249	389156.5695
CT	5.942878745	22.39893067	1637	3.214048679	22.39893067	10.29534347	872471.3009	876755.9973
CT	5.992878745	16.58680067	1394	3.144262774	16.58680067	6.492548333	973856.7032	983736.4089
CT	6.292878745	17.76580867	2795	3.446381812	17.76580867	8.5949433	1953682.826	1962812.185
CT	6.012878745	20.672098	1829	3.262213705	20.672098	8.963880667	1019960.822	1030098.478
DT	5.761029996	17.81613233	1041	3.01745073	17.81613233	10.8111054	573481.7686	576806.3006
DT	5.851029996	16.73329953	2296	3.360971884	16.73329953	7.3030374	704681.6441	709626.7785
DT	5.661029996	19.50209633	1368	3.136086097	19.50209633	6.516337167	454489.3867	458173.5306
DM1	5.88864053	15.86087233	6505	3.813247301	15.86087233	5.360616867	772750.4113	773821.0322
DM1	5.79864053	11.28894503	4565	3.659440782	11.28894503	3.9833713	628985.349	628985.349
DM1	5.89864053	11.4610328	16407	4.215029178	11.4610328	5.37988952	791507.8009	791845.6396
DM1	5.76864053	18.12293853	4831	3.684037037	18.12293853	6.528057333	586517.2517	587003.2821
DM2	6.08395879	19.27541	7168	3.855397997	19.27541	9.1353259	1213104.455	1213273.717
DM2	6.61395879	16.6310588	9150	3.961421094	16.6310588	7.481042	4107961.98	4111107.089
DM2	5.77395879	16.17704727	5121	3.709354776	16.17704727	5.988321833	593655.5738	594235.7689
DM2	5.90395879	11.2156703	5566	3.745543202	11.2156703	5.4259858	800881.9077	801601.9957
VC	6.106910013	9.561457333	22955	4.360877297	9.561457333	6.2601443	1278893.349	1279116.24
VC	5.786910013	6.769272967	6542	3.81571054	6.769272967	6.463767333	599496.1627	612223.5242
VC	5.976910013	13.21041567	14225	4.153052275	13.21041567	8.476321733	947355.4039	948221.9688
VC	5.526910013	12.9835583	8614	3.935204867	12.9835583	5.6229602	335738.8144	336441.8505
AX	5.35675071	24.70514029	423	2.626340367	24.70514029	8.565895571	224691.4899	227379.1871
AX	5.54675071	21.87278857	2471	3.392872745	21.87278857	7.7962742	349318.2497	352168.6638
AX	5.70675071	22.59835029	704	2.847572659	22.59835029	7.634398057	507592.4604	509038.5927
AX	5.46675071	25.17924171	412	2.614897216	25.17924171	9.633482429	290077.2414	292921.1359
AX	5.39675071	26.567255	573	2.758154622	26.567255	10.99043675	120524.6438	249316.321
AX	5.42675071	25.26308686	659	2.818885415	25.26308686	7.556241371	266741.8682	267147.251
AX	5.46675071	28.82244714	314	2.496929648	28.82244714	9.381152314	287323.9168	292921.1359
AC1	5.39675071	11.72901586	3133	3.495960395	11.72901586	7.96307866	5888.735318	249316.321
AC1	5.82675071	11.5469866	1860	3.269512944	11.5469866	6.285626	8658.626517	671043.5551
AC1	5.33675071	14.61350198	1352	3.130976692	14.61350198	9.036318375	0	217145.4379
CC	5.25675071	19.06118518	1197	3.07809415	19.06118518	10.6470735	76802.32042	180613.7083
CC	5.35675071	10.7053267	1092	3.038222638	10.7053267	8.527247325	49973.44772	227379.1871
CC	5.39675071	16.53645253	1074	3.031004281	16.53645253	9.2050726	51998.93473	249316.321
