# Supplementary material for: Monoassociation with bacterial isolates reveals the role of colonization, community complexity and abundance on locomotor behavior in larval zebrafish
Source: Anim Microbiome. 2021 Jan 21;3:12. doi: 10.1186/s42523-020-00069-x (PMC7818562; doi:10.1186/s42523-020-00069-x)
Supplement: Supplementary file 2 — Additional file 2: Data files and R script used to generate figures and conduct statistical analyses. [file 42523_2020_69_MOESM2_ESM.zip › Figures and stats.R]

library(gpplot2)
library(multcomp)
library("FSA")
library("rcompanion")
library(nlme)
library(lme4)
library(ade4)
library(phyloseq)
library("phyloseq"); packageVersion("phyloseq")
library(RColorBrewer)
library(vegan)
library(metacoder)
library(gridExtra)
library(grid)
library(viridis)

#Figure 2
data<-read.csv("Behavior.csv")
ggplot(data,aes(x=Colonization,y=Mean.Dark,fill=Colonization))+
  geom_boxplot()+
  geom_jitter(shape=16, position=position_jitter(0.2),size=3)+
  theme(legend.position = "none",axis.title.y = element_text(size=20),  axis.text.x = element_text(size=16), axis.text.y = element_text(size=16),axis.line = element_line(size = 1),axis.title.x = element_blank(),panel.background = element_rect(fill="white"))+
  scale_x_discrete(limits=c("CC", "AC1", "AX","AVen","AVer","CT","DT","VC","VM","DM","DM2"))

kruskal.test(Mean.Dark~Colonization,data)
pt<-dunnTest(Mean.Dark~Colonization,data=data,method='bh')
pt=pt$res
pt
cldList(comparison=pt$Comparison, p.value=pt$P.adj,threshold=0.05)

reg<-lm(Mean.Dark~Mean.light,data = data)
summary(reg)

reg<-lm(Mean.Dark~Colonization*Flask,data=data)
anova(reg)

#Figure 3
#3A
abun <- read.csv("relabunmat_genus.csv")

rn<-read.csv("row names.csv",header=FALSE)
data<-read.csv("OTU matrix",header=FALSE)
otumat = otu_table(data, taxa_are_rows = FALSE)
rownames(otumat) <- c("AVer_AC1_11_6A","AVer_AC1_11_6B","AVer_AC1_11_6C","AVer_AC1_11_6D","AVen_AC1_1_2C","AVen_AC1_1_2D","AVen_AC1_1_2A","AVen_AC1_1_2B","VM_AC1_2_3A","VM_AC1_2_3B","VM_AC1_2_3C","CT_AC1_3_4A","CT_AC1_3_4B","CT_AC1_3_4C","CT_AC1_3_4D","DT_AC1_4_5B","DT_AC1_4_5C","DT_AC1_4_5D","xMix1_9A","xMix1_9B","xMix1_9C","xMix1_9D","xMix2_8A","xMix2_8B","xMix2_8C","xMix2_8D","AC1_VC_7A","AC1_VC_7B","AC1_VC_7C","AC1_VC_7D","3AX_1A","3AX_1B","3AX_1C","3AX_1D","3AX_1E","3AX_1G","3AX_1H","2AC1_10A","2AC1_10B","2AC1_10D","1CC_11A","1CC_11B","1CC_11C")
colnames(otumat) <- paste0("OTU", 1:ncol(otumat))

taxmat<-read.csv("taxmat.csv")
taxm<-as.matrix(taxmat)
rownames(taxm) <-paste0("OTU", 1:nrow(taxm))
colnames(taxm) <-c("Kingdom","Phylum","Class","Order","Family","Genus")

OTU = otu_table(otumat, taxa_are_rows = FALSE)
TAX = tax_table(taxm)

physeq = phyloseq(OTU, TAX)

GPr  = transform_sample_counts(physeq, function(x) x / sum(x) )
GPfr = filter_taxa(GPr, function(x) mean(x) > 0.001, TRUE)

pdf("stackedbar_nolegend.pdf")
plot_bar(GPfr, fill="Genus")+theme(legend.position = "none")
dev.off()  

#3B

data<-read.csv("OTU matrix betadisper.csv")

df = subset(data, select = -c(groups) )
dis<-vegdist(df,method="bray")
mod3 <- betadisper(dis, data$groups, type = "centroid")
mod3
permutest(mod3, permutations = 9999)
plot(mod3)
plot(TukeyHSD(mod3))
(mod3.HSD <- TukeyHSD(mod3))

dfg <- data.frame(Distance_to_centroid=mod3$distances,Group=mod3$group)
groups <- mod3$group

pdf("distance to centroid.pdf", useDingbats = FALSE)
ggplot(dfg,aes(x=Group, y=Distance_to_centroid, fill=groups))+
  geom_boxplot()+
  geom_jitter(shape=16, position=position_jitter(0.2),size=2)+
  scale_x_discrete(limits=c("CC", "AC1", "AX","AVEN","AVER","CT","DT","VC","VM","DM1","DM2"))+
  theme(legend.position = "none",axis.title.y = element_text(size=20),  axis.text.x = element_text(size=16), axis.text.y = element_text(size=16),axis.line = element_line(size = 1),axis.title.x = element_blank(),panel.background = element_rect(fill="white"))+
  labs (y = "Distance to Centroid")
dev.off()

#3C
my_otus <- read.csv('./new_ZF_OTU_filtered.csv')
my_samples <- read.csv('./new_ZF_sample.csv')
obj <- parse_tax_data(my_otus,
                      class_cols = "lineage",
                      class_sep = ";",
                      class_regex = "^(.+)__(.+)$",
                      class_key = c(tax_rank = "info", # A key describing each regex capture group
                                    tax_name = "taxon_name"))
obj$data$tax_data <- zero_low_counts(obj, dataset = "tax_data", min_count = 4, cols=my_samples$sample_id)
test = obj$data$tax_data[, which(colnames(obj$data$tax_data) %in% my_samples$sample_id)]
no_reads <- rowSums(test) == 0
obj <- filter_obs(obj, target = "tax_data", ! no_reads, drop_taxa = TRUE)
obj$data$tax_data <- calc_obs_props(obj, "tax_data", cols=my_samples$sample_id)
obj$data$tax_abund <- calc_taxon_abund(obj, "tax_data",
                                       cols = my_samples$sample_id)
obj$data$tax_occ <- calc_n_samples(obj, "tax_abund", groups = my_samples$treatment, cols = my_samples$sample_id)
set.seed(10)
label_size_range <- c(0.003, 0.04)
AC1.tree <- heat_tree(obj,
                      node_label = taxon_names,
                      node_size = n_obs,
                      node_color = AC1,
                      node_size_axis_label = "OTU count",
                      node_label_size_range = label_size_range,
                      node_color_axis_label = "Samples with reads",
                      layout = "davidson-harel", # The primary layout algorithm
                      initial_layout = "reingold-tilford",
                      output_file=paste('AC1', 'pdf',sep='.')
) # The layout algorithm that initializes node locations
AX.tree <- heat_tree(obj,
                     node_label = taxon_names,
                     node_size = n_obs,
                     node_color = AX,
                     node_size_axis_label = "OTU count",
                     node_label_size_range = label_size_range,
                     node_color_axis_label = "Samples with reads",
                     layout = "davidson-harel", # The primary layout algorithm
                     initial_layout = "reingold-tilford"
                     #output_file=paste(node_id, 'pdf',sep='.')
) # The layout algorithm that initializes node locations
CC.tree <- heat_tree(obj,
                     node_label = taxon_names,
                     node_size = n_obs,
                     node_color = CC,
                     node_size_axis_label = "OTU count",
                     node_label_size_range = label_size_range,
                     node_color_axis_label = "Samples with reads",
                     layout = "davidson-harel", # The primary layout algorithm
                     initial_layout = "reingold-tilford"
                     #output_file=paste(node_id, 'pdf',sep='.')
) # The layout algorithm that initializes node locations
combo.plot <- grid.arrange(ncol=3, nrow=1,
                           top = "                      AC1                                                             AX                                                                     CC                            ",
                           left="",
                           AC1.tree, AX.tree, CC.tree
                           
)
my_plots <- lapply(c('AC1','AX', 'CC'), function(type) {
  # do something with time point data
  set.seed(1) # Make each plot layout look the same
  heat_tree(obj, 
            node_label = taxon_names, 
            node_size = n_obs, 
            node_color = obj$data$tax_occ[[type]],
            node_size_axis_label = "OTU count",
            node_color_axis_label = "Samples with reads",
            node_label_size_range = c(0.006, 0.04),
            node_color_interval = c(0, 7),
            title = type
  )
})
combined <- grid.arrange(grobs = my_plots, nrow = 1)
ggsave("allThree_Filter.pdf", combined, width = 10, height = 2.75)

#Figure 4
data<-read.csv("celleq_behavior.csv")
#4A
ggplot(data,aes(x=cohort,y=log_celleq_larv_10dpf,fill=cohort))+
  geom_boxplot()+
  geom_jitter(shape=16, position=position_jitter(0.2))+
  scale_x_discrete(limits=c("CC", "AC1", "AX","AVen","AVer","CT","DT","VC","VM","DM1","DM2"))+
  theme(legend.position="none",axis.title.y = element_text(size=20),  axis.text.x = element_text(size=16), axis.text.y = element_text(size=16),axis.line = element_line(size = 1),axis.title.x = element_blank(),panel.background = element_rect(fill="white"))+
  labs (y = "Bacteria per larvae (log10)")
kruskal.test(log_celleq_larv_10dpf~cohort,data)
pt<-dunnTest(log_celleq_larv_10dpf~cohort,data=data,method='bh')
pt=pt$res
pt
cldList(comparison=pt$Comparison, p.value=pt$P.adj,threshold=0.05)
#4B
ggplot(data, aes(x=log_celleq_larv_10dpf, y=dark,color=cohort)) + 
  theme(legend.position = "none",axis.title.y = element_text(size=20),  axis.text.x = element_text(size=16), axis.text.y = element_text(size=16),axis.line = element_line(size = 1),axis.title.x = element_text(size=20),panel.background = element_rect(fill="white"))+
  geom_point(size=6)+
  geom_smooth(method='lm',se=FALSE,col="black",size=3)

#Figure 5
data<-read.csv("Rheinheimera.csv")
ggplot(data,aes(x=guide,y=D1,fill=guide))+
  geom_boxplot(width=0.3)+
  geom_jitter(shape=16, position=position_jitter(0.1),size=3)+
  theme(legend.position = "none",axis.title.y = element_text(size=20),  axis.text.x = element_text(size=16), axis.text.y = element_text(size=16),axis.line = element_line(size = 1),axis.title.x = element_blank(),panel.background = element_rect(fill="white"))+
  scale_x_discrete(limits=c("CC", "AC1", "AX","AC1.Rm"))+
  ylim(0,50)
reg<-kruskal.test(D1~guide,data=data)
reg
pt<-dunnTest(D1~guide,data=data,method='bh')
pt=pt$res
cldList(comparison=pt$Comparison, p.value=pt$P.adj,threshold=0.05)

#Figure S1
data<-read.csv("Normalized read data.csv")
reg<-lm(log_reads~log_16S,data)
summary(reg)

ggplot(data, aes(x=log_reads, y=log_16S,color=cohort)) + 
  theme(legend.position = "none",axis.title.y = element_text(size=20),  axis.text.x = element_text(size=16), axis.text.y = element_text(size=16),axis.line = element_line(size = 1),axis.title.x = element_text(size=20),panel.background = element_rect(fill="white"))+
  geom_point(size=6)+
  geom_smooth(method='lm',se=FALSE,col="black",size=3)
