# Supplementary material for: Monoassociation with bacterial isolates reveals the role of colonization, community complexity and abundance on locomotor behavior in larval zebrafish
Source: Anim Microbiome. 2021 Jan 21;3:12. doi: 10.1186/s42523-020-00069-x (PMC7818562; doi:10.1186/s42523-020-00069-x)
Supplement: Supplementary file 2 — Additional file 2: Data files and R script used to generate figures and conduct statistical analyses. [file 42523_2020_69_MOESM2_ESM.zip › new_ZF_OTU_filtered.csv]

otu_id	lineage	AX.ZF1.1A	AX.ZF2.1B	AX.ZF3.1C	AX.ZF4.1D	AX.ZF5.1E	AX.ZF6.1G	AX.ZF7.1H	AC1.ZF39.10A	AC1.ZF40.10B	AC1.ZF41.10D	CC.ZF42.11A	CC.ZF43.11B	CC.ZF44.11C
Otu001	k__Bacteria;p__Proteobacteria;c__Gammaproteobacteria;o__Vibrionales;f__Vibrionaceae;g__Vibrio	0	0	0	0	0	0	1	0	0	0	64	63	55
Otu002	k__Bacteria;p__Proteobacteria;c__Gammaproteobacteria;o__Aeromonadales;f__Aeromonadaceae;g__Aeromonas	0	0	1	1	0	1	0	73	15	0	413	48	11
Otu003	k__Bacteria;p__Proteobacteria;c__Betaproteobacteria;o__Burkholderiales;f__Comamonadaceae;g__Comamonas	0	0	0	0	0	0	0	1	0	0	0	11	3
Otu004	k__Bacteria;p__Proteobacteria;c__Gammaproteobacteria;o__Pseudomonadales;f__Moraxellaceae;g__Acinetobacter	0	1	0	0	0	0	1	0	0	0	0	4	2
Otu005	k__Bacteria;p__Proteobacteria;c__Betaproteobacteria;o__Burkholderiales;f__Comamonadaceae;g__Comamonadaceae_unclassified	0	0	0	0	0	0	0	0	9	0	32	114	153
Otu006	k__Bacteria;p__Bacteroidetes;c__Cytophagia;o__Cytophagales;f__Cytophagales_unclassified;g__Cytophagales_unclassified	275	1022	112	89	133	160	306	0	0	0	0	0	0
Otu008	k__Bacteria;p__Bacteroidetes;c__Cytophagia;o__Cytophagales;f__Chryseolinea;g__Chryseolinea_unclassified	143	1428	589	318	144	497	0	0	0	0	0	0	0
Otu009	k__Bacteria;p__Proteobacteria;c__Gammaproteobacteria;o__Chromatiales;f__Chromatiaceae;g__Rheinheimera	0	0	0	0	0	0	0	1381	187	151	62	256	146
Otu010	k__Bacteria;p__Proteobacteria;c__Betaproteobacteria;o__Burkholderiales;f__Comamonadaceae;g__Comamonadaceae_unclassified	0	0	0	0	0	0	0	151	480	570	5	26	33
Otu011	k__Bacteria;p__Proteobacteria;c__Gammaproteobacteria;o__Pseudomonadales;f__Pseudomonadaceae;g__Pseudomonas	0	0	0	0	0	0	0	589	62	39	16	13	50
Otu012	k__Bacteria;p__Proteobacteria;c__Gammaproteobacteria;o__Pseudomonadales;f__Moraxellaceae;g__Moraxellaceae_unclassified	0	0	0	0	0	0	0	131	389	154	2	22	5
Otu013	k__Bacteria;p__Proteobacteria;c__Betaproteobacteria;o__Burkholderiales;f__Burkholderiaceae;g__Chitinimonas	0	0	0	0	0	0	0	0	372	7	16	33	10
Otu014	k__Bacteria;p__Bacteroidetes;c__Cytophagia;o__Cytophagales;f__Cytophagaceae;g__Runella	0	0	0	0	0	0	0	46	114	136	0	31	50
Otu015	k__Bacteria;p__Firmicutes;c__Bacilli;o__Bacillales;f__Bacillales_unclassified;g__Bacillales_unclassified	0	0	0	0	289	0	0	0	0	0	0	0	0
Otu016	k__Bacteria;p__Proteobacteria;c__Betaproteobacteria;o__Burkholderiales;f__Comamonadaceae;g__Pelomonas	0	0	0	0	0	0	0	0	0	1	61	62	103
Otu017	k__Bacteria;p__Proteobacteria;c__Betaproteobacteria;o__Neisseriales;f__Neisseriaceae;g__Leeia	0	0	0	0	0	0	0	45	36	102	1	8	15
Otu018	k__Bacteria;p__Bacteroidetes;c__Cytophagia;o__Cytophagales;f__Cytophagaceae;g__Flectobacillus	0	0	0	0	0	0	0	0	0	0	132	21	29
Otu019	k__Bacteria;p__Proteobacteria;c__Betaproteobacteria;o__Burkholderiales;f__Comamonadaceae;g__Comamonadaceae_unclassified	0	0	0	0	0	0	0	7	1	0	52	41	40
Otu020	k__Bacteria;p__Bacteria_unclassified;c__Bacteria_unclassified;o__Bacteria_unclassified;f__Bacteria_unclassified;g__Bacteria_unclassified	0	0	0	0	0	0	0	129	0	0	0	5	20
Otu021	k__Bacteria;p__Proteobacteria;c__Gammaproteobacteria;o__Enterobacteriales;f__Enterobacteriaceae;g__Enterobacteriaceae_unclassified98	1	5	0	1	5	0	0	1	0	1	3	0	2
Otu022	k__Bacteria;p__Proteobacteria;c__Betaproteobacteria;o__Burkholderiales;f__Burkholderiales_unclassified;g__Burkholderiales_unclassified	0	0	0	0	0	0	0	86	17	25	0	1	19
Otu023	k__Bacteria;p__Proteobacteria;c__Betaproteobacteria;o__Burkholderiales;f__Burkholderiales_unclassified;g__Burkholderiales_unclassified	0	0	0	0	0	0	0	94	1	1	1	17	32
Otu024	k__Bacteria;p__Spirochaetes;c__Spirochaetia;o__Spirochaetales;f__Leptospiraceae;g__Turneriella	1	5	1	3	2	0	0	2	1	0	0	0	0
Otu026	k__Bacteria;p__Proteobacteria;c__Gammaproteobacteria;o__Xanthomonadales;f__Sinobacteraceae;g__Sinobacteraceae_unclassified	0	0	0	0	0	0	0	0	0	0	52	44	24
Otu027	k__Bacteria;p__Proteobacteria;c__Betaproteobacteria;o__Burkholderiales;f__Oxalobacteraceae;g__Oxalobacteraceae_unclassified99	0	1	0	0	0	0	0	0	0	0	38	11	68
Otu028	k__Bacteria;p__Proteobacteria;c__Gammaproteobacteria;o__Alteromonadales;f__Shewanellaceae;g__Shewanella	0	0	0	0	0	0	0	0	0	0	19	57	25
Otu029	k__Bacteria;p__Bacteroidetes;c__Flavobacteriia;o__Flavobacteriales;f__Cryomorphaceae;g__Fluviicola	0	0	0	0	0	0	0	54	0	0	41	0	2
Otu030	k__Bacteria;p__Proteobacteria;c__Betaproteobacteria;o__Betaproteobacteria_unclassified;f__Betaproteobacteria_unclassified;g__Betaproteobacteria_unclassified	0	0	0	0	0	0	0	24	15	15	25	3	3
Otu031	k__Bacteria;p__Bacteria_unclassified;c__Bacteria_unclassified;o__Bacteria_unclassified;f__Bacteria_unclassified;g__Bacteria_unclassified	0	0	0	0	0	0	0	19	21	12	3	6	7
Otu032	k__Bacteria;p__Proteobacteria;c__Alphaproteobacteria;o__Rhodobacterales;f__Rhodobacteraceae;g__Rhodobacteraceae_unclassified	0	0	0	0	0	0	0	34	5	6	12	4	2
Otu033	k__Bacteria;p__Proteobacteria;c__Gammaproteobacteria;o__Gammaproteobacteria_unclassified;f__Gammaproteobacteria_unclassified;g__Gammaproteobacteria_unclassified	0	0	0	0	0	0	0	47	5	3	1	4	4
Otu034	k__Bacteria;p__Bacteria_unclassified;c__Bacteria_unclassified;o__Bacteria_unclassified;f__Bacteria_unclassified;g__Bacteria_unclassified	0	0	0	0	0	0	0	4	23	0	0	0	30
Otu035	k__Bacteria;p__Proteobacteria;c__Proteobacteria_unclassified;o__Proteobacteria_unclassified;f__Proteobacteria_unclassified;g__Proteobacteria_unclassified	0	0	0	0	0	0	0	13	3	9	28	0	2
Otu036	k__Bacteria;p__Proteobacteria;c__Alphaproteobacteria;o__Rhodospirillales;f__Reyranella;g__Reyranella_unclassified	0	0	0	0	0	0	0	23	2	1	27	1	0
Otu037	k__Bacteria;p__Proteobacteria;c__Proteobacteria_unclassified;o__Proteobacteria_unclassified;f__Proteobacteria_unclassified;g__Proteobacteria_unclassified	0	0	0	0	0	0	0	9	6	4	17	2	9
Otu038	k__Bacteria;p__Proteobacteria;c__Betaproteobacteria;o__Burkholderiales;f__Burkholderiaceae;g__Limnobacter	0	0	0	0	0	0	0	3	7	30	0	0	0
Otu039	k__Bacteria;p__Bacteroidetes;c__Bacteroidetes_unclassified;o__Bacteroidetes_unclassified;f__Bacteroidetes_unclassified;g__Bacteroidetes_unclassified	0	0	0	0	0	0	0	0	0	0	0	39	0
Otu040	k__Bacteria;p__Bacteroidetes;c__Sphingobacteriia;o__Sphingobacteriales;f__Sphingobacteriales_unclassified;g__Sphingobacteriales_unclassified	0	0	0	0	0	0	0	3	6	6	2	11	3
Otu041	k__Bacteria;p__Bacteroidetes;c__Sphingobacteriia;o__Sphingobacteriales;f__Chitinophagaceae;g__Sediminibacterium	0	0	0	0	0	0	0	28	3	0	0	0	0
Otu042	k__Bacteria;p__Bacteria_unclassified;c__Bacteria_unclassified;o__Bacteria_unclassified;f__Bacteria_unclassified;g__Bacteria_unclassified	0	0	0	0	0	0	0	8	2	6	7	1	6
Otu043	k__Bacteria;p__Bacteria_unclassified;c__Bacteria_unclassified;o__Bacteria_unclassified;f__Bacteria_unclassified;g__Bacteria_unclassified	0	0	0	0	0	0	0	3	13	8	0	4	1
Otu044	k__Bacteria;p__Proteobacteria;c__Betaproteobacteria;o__Neisseriales;f__Neisseriaceae;g__Vogesella	0	0	0	0	0	0	0	24	1	0	0	0	0
Otu045	k__Bacteria;p__Proteobacteria;c__Deltaproteobacteria;o__Bdellovibrionales;f__Bdellovibrionaceae;g__Bdellovibrio	0	0	0	0	0	0	0	0	0	0	4	0	19
Otu046	k__Bacteria;p__Proteobacteria;c__Alphaproteobacteria;o__Rhizobiales;f__Rhizobiaceae;g__Shinella	0	0	0	0	0	0	0	6	9	7	1	0	0
Otu047	k__Bacteria;p__Proteobacteria;c__Deltaproteobacteria;o__Bdellovibrionales;f__Bdellovibrionaceae;g__Bdellovibrio	0	0	0	0	0	0	0	0	0	0	2	7	13
Otu049	k__Bacteria;p__Proteobacteria;c__Alphaproteobacteria;o__Rhodobacterales;f__Rhodobacteraceae;g__Rhodobacteraceae_unclassified	0	0	0	0	0	0	0	7	4	3	2	1	4
Otu050	k__Bacteria;p__Bacteria_unclassified;c__Bacteria_unclassified;o__Bacteria_unclassified;f__Bacteria_unclassified;g__Bacteria_unclassified	0	0	0	0	0	0	0	13	5	0	2	1	0
Otu051	k__Bacteria;p__Proteobacteria;c__Alphaproteobacteria;o__Rhodospirillales;f__Reyranella;g__Reyranella_unclassified	0	0	0	0	0	0	0	7	0	1	11	0	2
Otu052	k__Bacteria;p__Proteobacteria;c__Alphaproteobacteria;o__Rhizobiales;f__Rhizobiaceae;g__Rhizobiaceae_unclassified	0	0	0	0	0	0	0	1	3	0	4	7	6
Otu053	k__Bacteria;p__Proteobacteria;c__Betaproteobacteria;o__Betaproteobacteria_unclassified;f__Betaproteobacteria_unclassified;g__Betaproteobacteria_unclassified	0	0	0	0	0	0	0	0	0	0	1	15	4
Otu054	k__Bacteria;p__Bacteroidetes;c__Flavobacteriia;o__Flavobacteriales;f__Flavobacteriaceae;g__Chryseobacterium	0	0	0	0	0	0	0	0	4	6	3	1	3
Otu055	k__Bacteria;p__Proteobacteria;c__Gammaproteobacteria;o__Pseudomonadales;f__Pseudomonadaceae;g__Pseudomonas65	0	0	0	0	0	0	0	0	0	0	6	5	6
Otu056	k__Bacteria;p__Spirochaetes;c__Spirochaetia;o__Spirochaetales;f__Leptospiraceae;g__Leptospira	2	6	1	0	0	0	6	0	0	0	0	0	0
Otu057	k__Bacteria;p__Proteobacteria;c__Alphaproteobacteria;o__Rhizobiales;f__Rhizobiaceae;g__Rhizobium	0	0	0	0	0	0	0	4	5	4	1	0	0
Otu058	k__Bacteria;p__Proteobacteria;c__Gammaproteobacteria;o__Pseudomonadales;f__Pseudomonadaceae;g__Pseudomonas	0	0	0	0	0	0	0	0	0	0	9	0	4
Otu059	k__Bacteria;p__Bacteria_unclassified;c__Bacteria_unclassified;o__Bacteria_unclassified;f__Bacteria_unclassified;g__Bacteria_unclassified	0	0	0	0	0	0	0	0	1	9	0	2	0
Otu060	k__Bacteria;p__Proteobacteria;c__Betaproteobacteria;o__Burkholderiales;f__Comamonadaceae;g__Acidovorax	0	0	0	0	0	0	0	0	0	0	1	4	5
Otu061	k__Bacteria;p__Proteobacteria;c__Betaproteobacteria;o__Burkholderiales;f__Comamonadaceae;g__Variovorax	0	0	0	0	0	0	0	0	0	0	3	5	4
Otu062	k__Bacteria;p__Proteobacteria;c__Alphaproteobacteria;o__Caulobacterales;f__Caulobacteraceae;g__Phenylobacterium	0	0	0	0	0	0	0	0	0	0	0	3	8
Otu063	k__Bacteria;p__Proteobacteria;c__Alphaproteobacteria;o__Caulobacterales;f__Caulobacteraceae;g__Phenylobacterium	0	0	0	0	0	0	0	3	5	1	0	0	1
Otu064	k__Bacteria;p__Proteobacteria;c__Betaproteobacteria;o__Burkholderiales;f__Burkholderiales_unclassified;g__Burkholderiales_unclassified	0	0	0	0	0	0	0	3	3	1	0	3	0
Otu065	k__Bacteria;p__Proteobacteria;c__Deltaproteobacteria;o__Myxococcales;f__Myxococcales_unclassified;g__Myxococcales_unclassified	0	0	0	0	0	0	0	0	0	0	0	3	7
Otu066	k__Bacteria;p__Proteobacteria;c__Deltaproteobacteria;o__Deltaproteobacteria_unclassified;f__Deltaproteobacteria_unclassified;g__Deltaproteobacteria_unclassified	0	0	0	0	0	0	0	0	0	0	0	10	0
Otu068	k__Bacteria;p__Bacteria_unclassified;c__Bacteria_unclassified;o__Bacteria_unclassified;f__Bacteria_unclassified;g__Bacteria_unclassified	0	0	0	0	0	0	0	0	1	5	3	0	0
Otu069	k__Bacteria;p__Proteobacteria;c__Alphaproteobacteria;o__Alphaproteobacteria_unclassified;f__Alphaproteobacteria_unclassified;g__Alphaproteobacteria_unclassified	0	0	0	0	0	0	0	0	2	5	0	2	0
Otu070	k__Bacteria;p__Proteobacteria;c__Alphaproteobacteria;o__Sphingomonadales;f__Sphingomonadaceae;g__Sphingomonadaceae_unclassified75	0	0	0	0	0	0	0	5	0	1	0	2	0
Otu071	k__Bacteria;p__Proteobacteria;c__Proteobacteria_unclassified;o__Proteobacteria_unclassified;f__Proteobacteria_unclassified;g__Proteobacteria_unclassified	0	0	0	0	0	0	0	0	0	0	0	8	0
Otu072	k__Bacteria;p__Bacteria_unclassified;c__Bacteria_unclassified;o__Bacteria_unclassified;f__Bacteria_unclassified;g__Bacteria_unclassified	0	0	0	0	0	0	0	0	0	0	0	7	1
Otu074	k__Bacteria;p__Bacteria_unclassified;c__Bacteria_unclassified;o__Bacteria_unclassified;f__Bacteria_unclassified;g__Bacteria_unclassified	0	0	0	0	0	0	0	0	0	0	0	7	0
Otu075	k__Bacteria;p__Proteobacteria;c__Gammaproteobacteria;o__Legionellales;f__Legionellaceae;g__Legionella	0	0	0	0	0	0	0	0	0	0	0	4	3
Otu077	k__Bacteria;p__Proteobacteria;c__Deltaproteobacteria;o__Deltaproteobacteria_unclassified;f__Deltaproteobacteria_unclassified;g__Deltaproteobacteria_unclassified	0	0	0	0	0	0	0	3	0	0	0	3	1
Otu079	k__Bacteria;p__Proteobacteria;c__Proteobacteria_unclassified;o__Proteobacteria_unclassified;f__Proteobacteria_unclassified;g__Proteobacteria_unclassified	0	0	0	0	0	0	0	0	0	0	0	6	0
Otu080	k__Bacteria;p__Proteobacteria;c__Deltaproteobacteria;o__Bdellovibrionales;f__Bdellovibrionaceae;g__Bdellovibrio	0	0	0	0	0	0	0	1	1	0	0	1	3
Otu081	k__Bacteria;p__Proteobacteria;c__Alphaproteobacteria;o__Alphaproteobacteria_unclassified;f__Alphaproteobacteria_unclassified;g__Alphaproteobacteria_unclassified	0	0	0	0	0	0	0	4	0	0	0	1	0
Otu082	k__Bacteria;p__Proteobacteria;c__Alphaproteobacteria;o__Rhodospirillales;f__Acetobacteraceae;g__Acetobacteraceae_unclassified	0	0	0	0	0	0	0	0	1	4	0	0	0
Otu083	k__Bacteria;p__Proteobacteria;c__Deltaproteobacteria;o__Myxococcales80;f__Myxococcales_unclassified80;g__Myxococcales_unclassified80	0	0	0	0	0	0	0	0	1	0	0	3	1
Otu084	k__Bacteria;p__Bacteria_unclassified;c__Bacteria_unclassified;o__Bacteria_unclassified;f__Bacteria_unclassified;g__Bacteria_unclassified	0	0	0	0	0	0	0	5	0	0	0	0	0
Otu085	k__Bacteria;p__Actinobacteria;c__Actinobacteria;o__Actinomycetales;f__Mycobacteriaceae;g__Mycobacterium	0	0	0	0	0	0	0	1	1	3	0	0	0
Otu086	k__Bacteria;p__Proteobacteria;c__Alphaproteobacteria;o__Rhizobiales;f__Bradyrhizobiaceae;g__Bosea	0	0	0	0	0	0	0	1	3	1	0	0	0
