# Supplementary material for: Monoassociation with bacterial isolates reveals the role of colonization, community complexity and abundance on locomotor behavior in larval zebrafish
Source: Anim Microbiome. 2021 Jan 21;3:12. doi: 10.1186/s42523-020-00069-x (PMC7818562; doi:10.1186/s42523-020-00069-x)
Supplement: Supplementary file 2 — Additional file 2: Data files and R script used to generate figures and conduct statistical analyses. [file 42523_2020_69_MOESM2_ESM.zip › new_ZF_sample.csv]

sample_id	treatment	ID	flask	flask_num	flask_letter
AX.ZF1.1A	AX	ZF1	1A	F1	A
AX.ZF2.1B	AX	ZF2	1B	F1	B
AX.ZF3.1C	AX	ZF3	1C	F1	C
AX.ZF4.1D	AX	ZF4	1D	F1	D
AX.ZF5.1E	AX	ZF5	1E	F1	E
AX.ZF6.1G	AX	ZF6	1G	F1	G
AX.ZF7.1H	AX	ZF7	1H	F1	H
AC1.ZF39.10A	AC1	ZF39	10A	F10	A
AC1.ZF40.10B	AC1	ZF40	10B	F10	B
AC1.ZF41.10D	AC1	ZF41	10D	F10	D
CC.ZF42.11A	CC	ZF42	11A	F11	A
CC.ZF43.11B	CC	ZF43	11B	F11	B
CC.ZF44.11C	CC	ZF44	11C	F11	C
