# Supplementary material for: Monoassociation with bacterial isolates reveals the role of colonization, community complexity and abundance on locomotor behavior in larval zebrafish
Source: Anim Microbiome. 2021 Jan 21;3:12. doi: 10.1186/s42523-020-00069-x (PMC7818562; doi:10.1186/s42523-020-00069-x)
Supplement: Supplementary file 2 — Additional file 2: Data files and R script used to generate figures and conduct statistical analyses. [file 42523_2020_69_MOESM2_ESM.zip › Normalized read data.csv]

sample	filter	cohort	prorportion	num_larv	cells_ml	ml_flask	num_bact_flask_1dpf	num_bact_larva	copies_16_cell	16S_flask_1dpf	16S_larv_1dpf	16S_larv_10dpf	cell_eq_larv_10dpf	log_celleq_larv_10dpf	numb_generat	mean_gen_time_1dpf	mean_gen_time_4dpf	generations_per_day	gen_per_day_4dpf	cell_eq_rate_1dpf_hr-1	cell_eq_rate_4dpf_hr-1	log_16S	tot_reads	log_reads	dark	light	cell_larv_total_otu	cell_larv_otu1	cell_larv_otu2	cell_larv_otu3	cell_larv_otu4	cell_larv_otu5	cell_larv_otu6	cell_larv_otu7	cell_larv_otu8	log_cell_larv_otu1	log_cell_larv_otu2	log_cell_larv_otu3	log_cell_larv_otu4	log_cell_larv_otu5	log_cell_larv_otu6	log_cell_larv_otu7	log_cell_larv_otu8	Otu001	Otu002	Otu003	Otu004	Otu005	Otu006
AC1_11_6A	mono	AV	1.00	8.00	100.00	25.00	2500.00	312.50	10.00	25000.00	3125.00	7081285.51	708128.55	5.85	11.15	19.38	12.92	1.24	1.86	0.0358	0.0537	6.85	9912	4.00	11.44	5.51	707342.69	0.0000	663620.4711	0.0000	0.0000	0.0000	30148.3302	13573.8927	0.0000	0.0000	5.8219	0.0000	0.0000	0.0000	4.4793	4.1327	0.0000	0.00	9289.00	0.00	0.00	0.00	422.00
AC1_11_6B	mono	AV	1.00	8.00	100.00	25.00	2500.00	312.50	10.00	25000.00	3125.00	13596346.28	1359634.63	6.13	12.09	17.87	11.91	1.34	2.01	0.0388	0.0582	7.13	14434	4.16	11.65	6.31	1358881.05	0.0000	1304246.9906	0.0000	0.0000	0.0000	41446.5316	13187.5328	0.0000	0.0000	6.1154	0.0000	0.0000	0.0000	4.6175	4.1202	0.0000	0.00	13846.00	0.00	0.00	0.00	440.00
AC1_11_6C	mono	AV	1.00	8.00	100.00	25.00	2500.00	312.50	10.00	25000.00	3125.00	5606319.97	560632.00	5.75	10.81	19.98	13.32	1.20	1.80	0.0347	0.0520	6.75	12635	4.10	13.82	9.16	559478.34	88.7427	507874.4632	0.0000	0.0000	0.0000	22806.8735	28708.2629	0.0000	1.9530	5.7058	0.0000	0.0000	0.0000	4.3581	4.4580	0.0000	2.00	11446.00	0.00	0.00	0.00	514.00
AC1_11_6D	mono	AV	1.00	8.00	100.00	25.00	2500.00	312.50	10.00	25000.00	3125.00	11679737.47	1167973.75	6.07	11.87	18.20	12.13	1.32	1.98	0.0381	0.0571	7.07	14174	4.15	9.55	5.10	1165584.07	0.0000	1090680.1547	0.0000	0.0000	0.0000	44250.1695	30653.7487	0.0000	0.0000	6.0377	0.0000	0.0000	0.0000	4.6459	4.4865	0.0000	0.00	13236.00	0.00	0.00	0.00	537.00
AC1_1_2C	mono	AC	1.00	8.00	100.00	25.00	2500.00	312.50	6.45	16125.00	2015.63	741310.24	114931.82	5.06	8.52	25.34	16.90	0.95	1.42	0.0273	0.0410	5.87	1129	3.05	23.55	6.16	114219.22	0.0000	0.0000	0.0000	103835.6570	0.0000	6311.5792	2544.9916	1526.9950	0.0000	0.0000	0.0000	5.0164	0.0000	3.8002	3.4059	3.1841	0.00	0.00	0.00	1020.00	0.00	62.00
AC1_1_2D	mono	AC	1.00	8.00	100.00	25.00	2500.00	312.50	6.45	16125.00	2015.63	707945.78	109759.04	5.04	8.46	25.54	17.03	0.94	1.41	0.0271	0.0407	5.85	1100	3.04	23.21	5.61	108960.79	0.0000	0.0000	0.0000	104670.2083	0.0000	399.1238	399.1238	3492.3330	0.0000	0.0000	0.0000	5.0198	0.0000	2.6022	2.6022	3.5432	0.00	0.00	0.00	1049.00	0.00	4.00
AC1_1_2A	mono	AC	1.00	8.00	100.00	25.00	2500.00	312.50	6.45	16125.00	2015.63	954992.59	148060.87	5.17	8.89	24.30	16.20	0.99	1.48	0.0285	0.0428	5.98	492	2.69	18.13	8.39	148060.87	0.0000	300.9367	0.0000	142042.1317	0.0000	601.8734	902.8102	4213.1141	0.0000	2.4799	0.0000	5.1524	0.0000	2.7802	2.9561	3.6247	0.00	1.00	0.00	472.00	0.00	2.00
AC1_1_2B	mono	AC	1.00	8.00	100.00	25.00	2500.00	312.50	6.45	16125.00	2015.63	1096478.20	169996.62	5.23	9.09	23.77	15.85	1.01	1.51	0.0292	0.0437	6.04	1063	3.03	17.19	5.33	169516.85	159.9216	0.0000	0.0000	164239.4434	0.0000	639.6862	0.0000	4477.8037	2.2066	0.0000	0.0000	5.2155	0.0000	2.8066	0.0000	3.6512	1.00	0.00	0.00	1027.00	0.00	4.00
AC1_2_3A	mono	VM	1.00	6.00	100.00	25.00	2500.00	416.67	10.23	25575.00	4262.50	2187761.62	213857.44	5.33	9.00	23.99	15.99	1.00	1.50	0.0289	0.0433	6.34	10367	4.02	12.65	5.76	213733.67	196467.4709	0.0000	0.0000	0.0000	0.0000	15595.2759	1670.9224	0.0000	5.2933	0.0000	0.0000	0.0000	0.0000	4.1930	3.2232	0.0000	9524.00	0.00	0.00	0.00	0.00	756.00
AC1_2_3B	mono	VM	1.00	8.00	100.00	25.00	2500.00	312.50	10.23	25575.00	3196.88	4466835.92	436640.85	5.64	10.45	20.67	13.78	1.16	1.74	0.0335	0.0503	6.65	19474	4.29	14.49	3.56	436573.59	394757.0530	0.0000	0.0000	44.8435	0.0000	40538.4955	1233.1954	0.0000	5.5963	0.0000	0.0000	1.6613	0.0000	4.6079	3.0914	0.0000	17606.00	0.00	0.00	2.00	0.00	1808.00
AC1_2_3C	mono	VM	1.00	8.00	100.00	25.00	2500.00	312.50	10.23	25575.00	3196.88	3981071.71	389156.57	5.59	10.28	21.01	14.00	1.14	1.71	0.0330	0.0495	6.6	24261	4.38	17.82	7.08	388980.12	332950.9465	0.0000	0.0000	32.0808	0.0000	53558.9541	2422.1030	16.0404	5.5224	0.0000	0.0000	1.5196	0.0000	4.7288	3.3844	1.2315	20757.00	0.00	0.00	2.00	0.00	3339.00
AC1_3_4A	mono	CT	1.00	8.00	100.00	25.00	2500.00	312.50	3.00	7500.00	937.50	2630267.99	876756.00	5.94	11.45	18.86	12.57	1.27	1.91	0.0368	0.0551	6.42	1637	3.21	22.40	10.30	872471.30	1071.1741	0.0000	573078.1412	3213.5223	0.0000	154249.0698	74982.1867	65877.2069	3.0303	0.0000	5.7582	3.5071	0.0000	5.1882	4.8750	4.8187	2.00	0.00	1070.00	6.00	0.00	288.00
AC1_3_4B	mono	CT	1.00	8.00	100.00	25.00	2500.00	312.50	3.00	7500.00	937.50	2951209.23	983736.41	5.99	11.62	18.59	12.39	1.29	1.94	0.0373	0.0559	6.47	1394	3.14	16.59	6.49	973856.70	2117.0798	0.0000	781202.4424	705.6933	0.0000	148195.5853	38107.4362	3528.4663	3.3259	0.0000	5.8928	2.8492	0.0000	5.1708	4.5810	3.5477	3.00	0.00	1107.00	1.00	0.00	210.00
AC1_3_4C	mono	CT	1.00	8.00	100.00	25.00	2500.00	312.50	3.00	7500.00	937.50	5888436.55	1962812.18	6.29	12.62	17.12	11.41	1.40	2.10	0.0405	0.0607	6.77	2795	3.45	17.77	8.59	1953682.83	3511.2919	2106.7752	1446652.2720	0.0000	0.0000	419248.2555	78652.9391	3511.2919	3.5456	3.3238	6.1604	0.0000	0.0000	5.6225	4.8957	3.5456	5.00	3.00	2060.00	0.00	0.00	597.00
AC1_3_4D	mono	CT	1.00	8.00	100.00	25.00	2500.00	312.50	3.00	7500.00	937.50	3090295.43	1030098.48	6.01	11.69	18.48	12.32	1.30	1.95	0.0375	0.0563	6.49	1829	3.26	20.67	8.96	1019960.82	1126.4062	1689.6093	637545.9139	0.0000	0.0000	319336.1601	56883.5135	3379.2186	3.0521	3.2280	5.8045	0.0000	0.0000	5.5042	4.7550	3.5289	2.00	3.00	1132.00	0.00	0.00	567.00
AC1_4_5B	mono	DT	1.00	8.00	100.00	25.00	2500.00	312.50	5.00	12500.00	1562.50	2884031.50	576806.30	5.76	10.85	19.91	13.27	1.21	1.81	0.0348	0.0522	6.46	1041	3.02	17.82	10.81	573481.77	0.0000	0.0000	0.0000	0.0000	446041.3756	111371.8217	16068.5713	0.0000	0.0000	0.0000	0.0000	0.0000	5.6494	5.0468	4.2060	0.0000	0.00	0.00	0.00	0.00	805.00	201.00
AC1_4_5C	mono	DT	1.00	8.00	100.00	25.00	2500.00	312.50	5.00	12500.00	1562.50	3548133.89	709626.78	5.85	11.15	19.37	12.92	1.24	1.86	0.0358	0.0537	6.55	2296	3.36	16.73	7.30	704681.64	0.0000	309.0709	0.0000	0.0000	556636.6847	143408.8960	4326.9926	0.0000	0.0000	2.4915	0.0000	0.0000	5.7456	5.1566	3.6363	0.0000	0.00	1.00	0.00	0.00	1801.00	464.00
AC1_4_5D	mono	DT	1.00	8.00	100.00	25.00	2500.00	312.50	5.00	12500.00	1562.50	2290867.65	458173.53	5.66	10.52	20.54	13.69	1.17	1.75	0.0338	0.0506	6.36	1368	3.14	19.50	6.52	454489.39	0.0000	0.0000	0.0000	0.0000	375447.7542	69663.8117	7703.2099	1674.6109	0.0000	0.0000	0.0000	0.0000	5.5746	4.8430	3.8867	3.2242	0.00	0.00	0.00	0.00	1121.00	208.00
AC1_Mix2_9A	mix	Five	0.20	8.00	100.00	25.00	2500.00	312.50	6.94	17350.00	2168.75	5370317.96	773821.03	5.89	11.27	19.16	12.77	1.25	1.88	0.0362	0.0543	6.73	6505	3.81	15.86	5.36	772750.41	130139.9246	380308.3536	34378.8283	128712.4300	42824.8381	356.8737	56029.1631	0.0000	5.1144	5.5801	4.5363	5.1096	4.6317	2.5537	4.7484	0.0000	1094.00	3197.00	289.00	1082.00	360.00	3.00
AC1_Mix2_9B	mix	Five	0.20	8.00	100.00	25.00	2500.00	312.50	6.94	17350.00	2168.75	4365158.32	628985.35	5.80	10.97	19.68	13.12	1.22	1.83	0.0352	0.0528	6.64	4565	3.66	11.29	3.98	628985.35	120699.0506	411975.0698	6889.2152	10609.3914	37890.6837	275.5686	40646.3698	0.0000	5.0817	5.6149	3.8382	4.0257	4.5785	2.4418	4.6090	0.0000	876.00	2990.00	50.00	77.00	275.00	2.00
AC1_Mix2_9C	mix	Five	0.20	8.00	100.00	25.00	2500.00	312.50	6.94	17350.00	2168.75	5495408.74	791845.64	5.90	11.31	19.10	12.74	1.26	1.88	0.0363	0.0544	6.74	16407	4.22	11.46	5.38	791507.80	65347.6562	460956.7687	16071.4694	121766.7184	48986.6108	8542.4927	69836.0846	0.0000	4.8152	5.6637	4.2061	5.0855	4.6901	3.9316	4.8441	0.0000	1354.00	9551.00	333.00	2523.00	1015.00	177.00
AC1_Mix2_9D	mix	Five	0.20	8.00	100.00	25.00	2500.00	312.50	6.94	17350.00	2168.75	4073802.78	587003.28	5.77	10.88	19.86	13.24	1.21	1.81	0.0349	0.0523	6.61	4831	3.68	18.12	6.53	586517.25	46780.4313	375337.0189	10571.1624	58080.6394	19927.2487	3645.2284	71810.9997	364.5228	4.6701	5.5744	4.0242	4.7640	4.2995	3.5618	4.8562	2.5629	385.00	3089.00	87.00	478.00	164.00	30.00
AC1_Mix1_8A	mix	Four	0.25	4.00	100.00	25.00	2500.00	625.00	6.11	15275.00	3818.75	7413102.41	1213273.72	6.08	10.92	19.78	13.18	1.21	1.82	0.0351	0.0526	6.87	7168	3.86	19.28	9.14	1213104.45	846.3126	827524.4425	27759.0527	103080.8725	80399.6953	1015.5751	172478.5042	0.0000	2.9280	5.9178	4.4434	5.0132	4.9053	3.0071	5.2367	0.0000	5.00	4889.00	164.00	609.00	475.00	6.00
AC1_Mix1_8B	mix	Four	0.25	4.00	100.00	25.00	2500.00	625.00	6.11	15275.00	3818.75	25118864.32	4111107.09	6.61	12.68	17.03	11.35	1.41	2.11	0.0407	0.0611	7.4	9150	3.96	16.63	7.48	4107961.98	0.0000	2549784.9980	90309.5656	592628.4427	278566.8192	27407.3806	569264.7740	0.0000	0.0000	6.4065	4.9557	5.7728	5.4449	4.4379	5.7553	0.0000	0.00	5675.00	201.00	1319.00	620.00	61.00
AC1_Mix1_8C	mix	Four	0.25	8.00	100.00	25.00	2500.00	312.50	6.11	15275.00	1909.38	3630780.55	594235.77	5.77	10.89	19.83	13.22	1.21	1.82	0.0350	0.0524	6.56	5121	3.71	16.18	5.99	593655.57	0.0000	464852.2730	12532.2131	50012.8132	30866.3766	696.2341	34695.6639	0.0000	0.0000	5.6673	4.0981	4.6991	4.4895	2.8434	4.5403	0.0000	0.00	4006.00	108.00	431.00	266.00	6.00
AC1_Mix1_8D	mix	Four	0.25	8.00	100.00	25.00	2500.00	312.50	6.11	15275.00	1909.38	4897788.19	801602.00	5.90	11.32	19.07	12.72	1.26	1.89	0.0363	0.0545	6.69	5566	3.75	11.22	5.43	800881.91	0.0000	597385.0302	14833.8134	92603.3207	30963.7853	3456.4225	61639.5354	0.0000	0.0000	5.7763	4.1713	4.9666	4.4909	3.5388	4.7899	0.0000	0.00	4148.00	103.00	643.00	215.00	24.00
AC1_VC_7A	mono	VC	1.00	8.00	100.00	25.00	2500.00	312.50	8.00	20000.00	2500.00	10232929.92	1279116.24	6.11	12.00	18.00	12.00	1.33	2.00	0.0385	0.0578	7.01	22955	4.36	9.56	6.26	1278893.35	991698.1803	0.0000	0.0000	0.0000	0.0000	282625.9016	4569.2673	0.0000	5.9964	0.0000	0.0000	0.0000	0.0000	5.4512	3.6599	0.0000	17797.00	0.00	0.00	0.00	0.00	5072.00
AC1_VC_7B	mono	VC	1.00	8.00	100.00	25.00	2500.00	312.50	8.00	20000.00	2500.00	4897788.19	612223.52	5.79	10.94	19.75	13.17	1.22	1.82	0.0351	0.0526	6.69	6542	3.82	6.77	6.46	599496.16	522851.2427	0.0000	0.0000	0.0000	0.0000	72433.6606	4211.2593	0.0000	5.7184	0.0000	0.0000	0.0000	0.0000	4.8599	3.6245	0.0000	5587.00	0.00	0.00	0.00	0.00	774.00
AC1_VC_7C	mono	VC	1.00	8.00	100.00	25.00	2500.00	312.50	8.00	20000.00	2500.00	7585775.75	948221.97	5.98	11.57	18.67	12.45	1.29	1.93	0.0371	0.0557	6.88	14225	4.15	13.21	8.48	947355.40	781241.5799	0.0000	0.0000	0.0000	0.0000	161647.6818	4466.1421	0.0000	5.8928	0.0000	0.0000	0.0000	0.0000	5.2086	3.6500	0.0000	11720.00	0.00	0.00	0.00	0.00	2425.00
AC1_VC_7D	mono	VC	1.00	8.00	100.00	25.00	2500.00	312.50	8.00	20000.00	2500.00	2691534.80	336441.85	5.53	10.07	21.44	14.30	1.12	1.68	0.0323	0.0485	6.43	8614	3.94	12.98	5.62	335738.81	284221.8883	0.0000	0.0000	0.0000	0.0000	49759.3357	1757.5903	0.0000	5.4537	0.0000	0.0000	0.0000	0.0000	4.6969	3.2452	0.0000	7277.00	0.00	0.00	0.00	0.00	1274.00
AX_1A	bkgd	AX	NA	8.00	NA	25.00	NA	NA	4.20	0.00	NA	954992.59	227379.19	5.36	NA	NA	NA	NA	NA	NA	NA	5.98	423	2.63	24.71	8.57	224691.49	0.0000	0.0000	0.0000	0.0000	0.0000	147823.3486	0.0000	76868.1413	0.0000	0.0000	0.0000	0.0000	0.0000	5.1697	0.0000	4.8858	0.00	0.00	0.00	0.00	0.00	275.00
AX_1B	bkgd	AX	NA	8.00	NA	25.00	NA	NA	4.20	0.00	NA	1479108.39	352168.66	5.55	NA	NA	NA	NA	NA	NA	NA	6.17	2471	3.39	21.87	7.80	349318.25	0.0000	0.0000	0.0000	142.5207	0.0000	145656.1613	0.0000	203519.5678	0.0000	0.0000	0.0000	2.1569	0.0000	5.1633	0.0000	5.3086	0.00	0.00	0.00	1.00	0.00	1022.00
AX_1C	bkgd	AX	NA	8.00	NA	25.00	NA	NA	4.20	0.00	NA	2137962.09	509038.59	5.71	NA	NA	NA	NA	NA	NA	NA	6.33	704	2.85	22.60	7.63	507592.46	0.0000	723.0662	0.0000	0.0000	0.0000	80983.4125	0.0000	425885.9817	0.0000	2.8598	0.0000	0.0000	0.0000	4.9084	0.0000	5.6293	0.00	1.00	0.00	0.00	0.00	112.00
AX_1D	bkgd	AX	NA	8.00	NA	25.00	NA	NA	4.20	0.00	NA	1230268.77	292921.14	5.47	NA	NA	NA	NA	NA	NA	NA	6.09	412	2.61	25.18	9.63	290077.24	0.0000	710.9736	0.0000	0.0000	0.0000	63276.6531	0.0000	226089.6146	0.0000	2.8525	0.0000	0.0000	0.0000	4.8013	0.0000	5.3543	0.00	1.00	0.00	0.00	0.00	89.00
AX_1E	bkgd	AX	NA	8.00	NA	25.00	NA	NA	4.20	0.00	NA	1047128.55	249316.32	5.40	NA	NA	NA	NA	NA	NA	NA	6.02	573	2.76	26.57	10.99	120524.64	0.0000	0.0000	0.0000	0.0000	0.0000	57869.2333	0.0000	62655.4105	0.0000	0.0000	0.0000	0.0000	0.0000	4.7625	0.0000	4.7970	0.00	0.00	0.00	0.00	0.00	133.00
AX_1G	bkgd	AX	NA	8.00	NA	25.00	NA	NA	4.20	0.00	NA	1122018.45	267147.25	5.43	NA	NA	NA	NA	NA	NA	NA	6.05	659	2.82	25.26	7.56	266741.87	0.0000	405.3828	0.0000	0.0000	0.0000	64861.2446	0.0000	201475.2409	0.0000	2.6089	0.0000	0.0000	0.0000	4.8120	0.0000	5.3042	0.00	1.00	0.00	0.00	0.00	160.00
AX_1H	bkgd	AX	NA	8.00	NA	25.00	NA	NA	4.20	0.00	NA	1230268.77	292921.14	5.47	NA	NA	NA	NA	NA	NA	NA	6.09	314	2.50	28.82	9.38	287323.92	932.8699	0.0000	0.0000	932.8699	0.0000	285458.1770	0.0000	0.0000	2.9703	0.0000	0.0000	2.9703	0.0000	5.4555	0.0000	0.0000	1.00	0.00	0.00	1.00	0.00	306.00
AC1_10A	community	AC1	NA	8.00	NA	25.00	NA	NA	4.20	0.00	NA	1047128.55	249316.32	5.40	NA	NA	NA	NA	NA	NA	NA	6.02	3133	3.50	11.73	7.96	5888.74	0.0000	5809.1578	79.5775	0.0000	0.0000	0.0000	0.0000	0.0000	0.0000	3.7642	1.9062	0.0000	0.0000	0.0000	0.0000	0.0000	0.00	73.00	1.00	0.00	0.00	0.00
AC1_10B	community	AC1	NA	7.00	NA	25.00	NA	NA	4.20	0.00	NA	2818382.93	671043.56	5.83	NA	NA	NA	NA	NA	NA	NA	6.45	1860	3.27	11.55	6.29	8658.63	0.0000	5411.6416	0.0000	0.0000	3246.9849	0.0000	0.0000	0.0000	0.0000	3.7334	0.0000	0.0000	3.5116	0.0000	0.0000	0.0000	0.00	15.00	0.00	0.00	9.00	0.00
AC1_10D	community	AC1	NA	8.00	NA	25.00	NA	NA	4.20	0.00	NA	912010.84	217145.44	5.34	NA	NA	NA	NA	NA	NA	NA	5.96	1352	3.13	14.61	9.04	0.00	0.0000	0.0000	0.0000	0.0000	0.0000	0.0000	0.0000	0.0000	0.0000	0.0000	0.0000	0.0000	0.0000	0.0000	0.0000	0.0000	0.00	0.00	0.00	0.00	0.00	0.00
CC_11A	community	CC	NA	8.00	NA	25.00	NA	NA	4.20	0.00	NA	758577.58	180613.71	5.26	NA	NA	NA	NA	NA	NA	NA	5.88	1197	3.08	19.06	10.65	76802.32	9656.8733	62317.0105	0.0000	0.0000	4828.4366	0.0000	0.0000	0.0000	3.9849	4.7946	0.0000	0.0000	3.6839	0.0000	0.0000	0.0000	64.00	413.00	0.00	0.00	32.00	0.00
CC_11B	community	CC	NA	8.00	NA	25.00	NA	NA	4.20	0.00	NA	954992.59	227379.19	5.36	NA	NA	NA	NA	NA	NA	NA	5.98	1092	3.04	10.71	8.53	49973.45	13118.0300	9994.6895	2290.4497	832.8908	23737.3877	0.0000	0.0000	0.0000	4.1179	3.9998	3.3601	2.9211	4.3755	0.0000	0.0000	0.0000	63.00	48.00	11.00	4.00	114.00	0.00
CC_11C	community	CC	NA	8.00	NA	25.00	NA	NA	4.20	0.00	NA	1047128.55	249316.32	5.40	NA	NA	NA	NA	NA	NA	NA	6.02	1074	3.03	16.54	9.21	51998.93	12767.5956	2553.5191	696.4143	464.2762	35517.1295	0.0000	0.0000	0.0000	4.1061	3.4073	2.8435	2.6677	4.5505	0.0000	0.0000	0.0000	55.00	11.00	3.00	2.00	153.00	0.00
[truncated: 268 more columns]
