# Supplementary material for: Monoassociation with bacterial isolates reveals the role of colonization, community complexity and abundance on locomotor behavior in larval zebrafish
Source: Anim Microbiome. 2021 Jan 21;3:12. doi: 10.1186/s42523-020-00069-x (PMC7818562; doi:10.1186/s42523-020-00069-x)
Supplement: Supplementary file 2 — Additional file 2: Data files and R script used to generate figures and conduct statistical analyses. [file 42523_2020_69_MOESM2_ESM.zip › Normalized read data.xlsx]

## Sheet: Sheet1
sample	filter	cohort	prorportion	num_larv	cells_ml	ml_flask	num_bact_flask_1dpf	num_bact_larva	copies_16_cell	16S_flask_1dpf	16S_larv_1dpf	16S_larv_10dpf	cell_eq_larv_10dpf	log_celleq_larv_10dpf	numb_generat	mean_gen_time_1dpf	mean_gen_time_4dpf	generations_per_day	gen_per_day_4dpf	cell_eq_rate_1dpf_hr-1	cell_eq_rate_4dpf_hr-1	log_16S	tot_reads	log_reads	dark	light	cell_larv_total_otu	cell_larv_otu1	cell_larv_otu2	cell_larv_otu3	cell_larv_otu4	cell_larv_otu5	cell_larv_otu6	cell_larv_otu7	cell_larv_otu8	log_cell_larv_otu1	log_cell_larv_otu2	log_cell_larv_otu3	log_cell_larv_otu4	log_cell_larv_otu5	log_cell_larv_otu6	log_cell_larv_otu7	log_cell_larv_otu8	Otu001	Otu002	Otu003	Otu004	Otu005	Otu006
AC1_11_6A	mono	AV	1	8	100	25	2500	312.5	10	25000	3125	7.08129e+06	708129	5.85011	11.1459	19.3793	12.9195	1.23844	1.85766	0.0357675	0.0536512	6.85011	9912	3.99616	11.4447	5.5149	707343	0	663620	0	0	0	30148.3	13573.9	0	0	5.82192	0	0	0	4.47928	4.13274	0	0	9289	0	0	0	422
AC1_11_6B	mono	AV	1	8	100	25	2500	312.5	10	25000	3125	1.35963e+07	1.35963e+06	6.13342	12.0871	17.8703	11.9136	1.34301	2.01451	0.0387876	0.0581814	7.13342	14434	4.15939	11.6521	6.31006	1.35888e+06	0	1.30425e+06	0	0	0	41446.5	13187.5	0	0	6.11536	0	0	0	4.6175	4.1202	0	0	13846	0	0	0	440
AC1_11_6C	mono	AV	1	8	100	25	2500	312.5	10	25000	3125	5.60632e+06	560632	5.74868	10.809	19.9834	13.3223	1.201	1.8015	0.0346862	0.0520293	6.74868	12635	4.10158	13.8187	9.16447	559478	88.7427	507874	0	0	0	22806.9	28708.3	0	1.953	5.70576	0	0	0	4.35808	4.45802	0	2	11446	0	0	0	514
AC1_11_6D	mono	AV	1	8	100	25	2500	312.5	10	25000	3125	1.16797e+07	1.16797e+06	6.06743	11.8679	18.2004	12.1336	1.31865	1.97798	0.0380842	0.0571262	7.06743	14174	4.15149	9.55407	5.10251	1.16558e+06	0	1.09068e+06	0	0	0	44250.2	30653.7	0	0	6.0377	0	0	0	4.64592	4.4865	0	0	13236	0	0	0	537
AC1_1_2C	mono	AC	1	8	100	25	2500	312.5	6.45	16125	2015.62	741310	114932	5.06044	8.52271	25.3441	16.896	0.946967	1.42045	0.0273495	0.0410242	5.87	1129	3.05269	23.5458	6.15732	114219	0	0	0	103836	0	6311.58	2544.99	1526.99	0	0	0	5.01635	0	3.80021	3.40586	3.18412	0	0	0	1020	0	62
AC1_1_2D	mono	AC	1	8	100	25	2500	312.5	6.45	16125	2015.62	707946	109759	5.04044	8.45627	25.5432	17.0288	0.939585	1.40938	0.0271363	0.0407044	5.85	1100	3.04139	23.2089	5.61113	108961	0	0	0	104670	0	399.124	399.124	3492.33	0	0	0	5.01983	0	2.60219	2.60219	3.54324	0	0	0	1049	0	4
AC1_1_2A	mono	AC	1	8	100	25	2500	312.5	6.45	16125	2015.62	954993	148061	5.17044	8.88812	24.3021	16.2014	0.987569	1.48135	0.0285221	0.0427832	5.98	492	2.69197	18.1254	8.38632	148061	0	300.937	0	142042	0	601.873	902.81	4213.11	0	2.47992	0	5.15242	0	2.78023	2.95608	3.62471	0	1	0	472	0	2
AC1_1_2B	mono	AC	1	8	100	25	2500	312.5	6.45	16125	2015.62	1.09648e+06	169997	5.23044	9.08743	23.7691	15.8461	1.00971	1.51457	0.0291617	0.0437426	6.04	1063	3.02653	17.1881	5.33257	169517	159.922	0	0	164239	0	639.686	0	4477.8	2.20661	0	0	5.21548	0	2.80665	0	3.65116	1	0	0	1027	0	4
AC1_2_3A	mono	VM	1	6	100	25	2500	416.667	10.23	25575	4262.5	2.18776e+06	213857	5.33012	9.00354	23.9906	15.9937	1.00039	1.50059	0.0288925	0.0433387	6.34	10367	4.01565	12.6495	5.75751	213734	196467	0	0	0	0	15595.3	1670.92	0	5.29329	0	0	0	0	4.19302	3.22322	0	9524	0	0	0	0	756
AC1_2_3B	mono	VM	1	8	100	25	2500	312.5	10.23	25575	3196.88	4.46684e+06	436641	5.64012	10.4484	20.6731	13.782	1.16093	1.7414	0.033529	0.0502935	6.65	19474	4.28946	14.489	3.56311	436574	394757	0	0	44.8435	0	40538.5	1233.2	0	5.59633	0	0	1.66128	0	4.60788	3.09138	0	17606	0	0	2	0	1808
AC1_2_3C	mono	VM	1	8	100	25	2500	312.5	10.23	25575	3196.88	3.98107e+06	389157	5.59012	10.2823	21.007	14.0047	1.14248	1.71371	0.032996	0.049494	6.6	24261	4.38491	17.8181	7.08031	388980	332951	0	0	32.0808	0	53559	2422.1	16.0404	5.52238	0	0	1.51958	0	4.72884	3.38437	1.23148	20757	0	0	2	0	3339
AC1_3_4A	mono	CT	1	8	100	25	2500	312.5	3	7500	937.5	2.63027e+06	876756	5.94288	11.4541	18.8579	12.5719	1.27268	1.90902	0.0367564	0.0551346	6.42	1637	3.21405	22.3989	10.2953	872471	1071.17	0	573078	3213.52	0	154249	74982.2	65877.2	3.03027	0	5.75821	3.50712	0	5.18823	4.87496	4.81874	2	0	1070	6	0	288
AC1_3_4B	mono	CT	1	8	100	25	2500	312.5	3	7500	937.5	2.95121e+06	983736	5.99288	11.6202	18.5883	12.3922	1.29113	1.9367	0.0372894	0.0559341	6.47	1394	3.14426	16.5868	6.49255	973857	2117.08	0	781202	705.693	0	148196	38107.4	3528.47	3.32594	0	5.89276	2.84923	0	5.17084	4.58102	3.54771	3	0	1107	1	0	210
AC1_3_4C	mono	CT	1	8	100	25	2500	312.5	3	7500	937.5	5.88844e+06	1.96281e+06	6.29288	12.6168	17.1201	11.4134	1.40186	2.1028	0.0404874	0.0607311	6.77	2795	3.44638	17.7658	8.59494	1.95368e+06	3511.29	2106.78	1.44665e+06	0	0	419248	78652.9	3511.29	3.54559	3.32382	6.16036	0	0	5.62247	4.89572	3.54559	5	3	2060	0	0	597
AC1_3_4D	mono	CT	1	8	100	25	2500	312.5	3	7500	937.5	3.0903e+06	1.0301e+06	6.01288	11.6866	18.4826	12.3218	1.29852	1.94777	0.0375026	0.0562539	6.49	1829	3.26221	20.6721	8.96388	1.01996e+06	1126.41	1689.61	637546	0	0	319336	56883.5	3379.22	3.05208	3.22804	5.80451	0	0	5.50425	4.75499	3.52894	2	3	1132	0	0	567
AC1_4_5B	mono	DT	1	8	100	25	2500	312.5	5	12500	1562.5	2.88403e+06	576806	5.76103	10.85	19.9078	13.2719	1.20556	1.80834	0.0348179	0.0522268	6.46	1041	3.01745	17.8161	10.8111	573482	0	0	0	0	446041	111372	16068.6	0	0	0	0	0	5.64938	5.04678	4.206	0	0	0	0	0	805	201
AC1_4_5C	mono	DT	1	8	100	25	2500	312.5	5	12500	1562.5	3.54813e+06	709627	5.85103	11.149	19.374	12.916	1.23878	1.85816	0.0357773	0.0536659	6.55	2296	3.36097	16.7333	7.30304	704682	0	309.071	0	0	556637	143409	4326.99	0	0	2.49146	0	0	5.74557	5.15658	3.63629	0	0	1	0	0	1801	464
AC1_4_5D	mono	DT	1	8	100	25	2500	312.5	5	12500	1562.5	2.29087e+06	458174	5.66103	10.5178	20.5366	13.691	1.16865	1.75297	0.0337518	0.0506278	6.36	1368	3.13609	19.5021	6.51634	454489	0	0	0	0	375448	69663.8	7703.21	1674.61	0	0	0	0	5.57455	4.84301	3.88673	3.22417	0	0	0	0	1121	208
AC1_Mix2_9A	mix	Five	0.2	8	100	25	2500	312.5	6.94	17350	2168.75	5.37032e+06	773821	5.88864	11.2739	19.1592	12.7728	1.25266	1.87899	0.0361782	0.0542673	6.73	6505	3.81325	15.8609	5.36062	772750	130140	380308	34378.8	128712	42824.8	356.874	56029.2	0	5.11441	5.58014	4.5363	5.10962	4.63171	2.55373	4.74842	0	1094	3197	289	1082	360	3
AC1_Mix2_9B	mix	Five	0.2	8	100	25	2500	312.5	6.94	17350	2168.75	4.36516e+06	628985	5.79864	10.975	19.6812	13.1208	1.21944	1.82916	0.0352188	0.0528282	6.64	4565	3.65944	11.2889	3.98337	628985	120699	411975	6889.22	10609.4	37890.7	275.569	40646.4	0	5.08171	5.61487	3.83823	4.02573	4.57854	2.4418	4.60903	0	876	2990	50	77	275	2
AC1_Mix2_9C	mix	Five	0.2	8	100	25	2500	312.5	6.94	17350	2168.75	5.49541e+06	791846	5.89864	11.3071	19.103	12.7353	1.25635	1.88452	0.0362848	0.0544272	6.74	16407	4.21503	11.461	5.37989	791508	65347.7	460957	16071.5	121767	48986.6	8542.49	69836.1	0	4.81524	5.66366	4.20608	5.08553	4.69009	3.93164	4.84409	0	1354	9551	333	2523	1015	177
AC1_Mix2_9D	mix	Five	0.2	8	100	25	2500	312.5	6.94	17350	2168.75	4.0738e+06	587003	5.76864	10.8753	19.8615	13.241	1.20837	1.81255	0.034899	0.0523485	6.61	4831	3.68404	18.1229	6.52806	586517	46780.4	375337	10571.2	58080.6	19927.2	3645.23	71811	364.523	4.67007	5.57442	4.02416	4.76404	4.29947	3.56184	4.8562	2.56291	385	3089	87	478	164	30
AC1_Mix1_8A	mix	Four	0.25	4	100	25	2500	625	6.11	15275	3818.75	7.4131e+06	1.21327e+06	6.08396	10.9228	19.7752	13.1835	1.21364	1.82046	0.0350513	0.052577	6.87	7168	3.8554	19.2754	9.13533	1.2131e+06	846.313	827524	27759.1	103081	80399.7	1015.58	172479	0	2.92804	5.91778	4.44342	5.01318	4.90526	3.00714	5.23674	0	5	4889	164	609	475	6
AC1_Mix1_8B	mix	Four	0.25	4	100	25	2500	625	6.11	15275	3818.75	2.51189e+07	4.11111e+06	6.61396	12.6834	17.0302	11.3534	1.40926	2.1139	0.0407012	0.0610517	7.4	9150	3.96142	16.6311	7.48104	4.10796e+06	0	2.54978e+06	90309.6	592628	278567	27407.4	569265	0	0	6.4065	4.95574	5.77278	5.44493	4.43788	5.75532	0	0	5675	201	1319	620	61
AC1_Mix1_8C	mix	Four	0.25	8	100	25	2500	312.5	6.11	15275	1909.38	3.63078e+06	594236	5.77396	10.893	19.8293	13.2195	1.21033	1.81549	0.0349557	0.0524335	6.56	5121	3.70935	16.177	5.98832	593656	0	464852	12532.2	50012.8	30866.4	696.234	34695.7	0	0	5.66732	4.09806	4.69909	4.4895	2.84338	4.54029	0	0	4006	108	431	266	6
AC1_Mix1_8D	mix	Four	0.25	8	100	25	2500	312.5	6.11	15275	1909.38	4.89779e+06	801602	5.90396	11.3248	19.0732	12.7154	1.25831	1.88747	0.0363415	0.0545122	6.69	5566	3.74554	11.2157	5.42599	800882	0	597385	14833.8	92603.3	30963.8	3456.42	61639.5	0	0	5.77626	4.17128	4.96663	4.49087	3.53875	4.78987	0	0	4148	103	643	215	24
AC1_VC_7A	mono	VC	1	8	100	25	2500	312.5	8	20000	2500	1.02329e+07	1.27912e+06	6.10691	11.999	18.0015	12.001	1.33322	1.99983	0.038505	0.0577575	7.01	22955	4.36088	9.56146	6.26014	1.27889e+06	991698	0	0	0	0	282626	4569.27	0	5.99638	0	0	0	0	5.45121	3.65994	0	17797	0	0	0	0	5072
AC1_VC_7B	mono	VC	1	8	100	25	2500	312.5	8	20000	2500	4.89779e+06	612224	5.78691	10.936	19.7513	13.1675	1.21511	1.82266	0.0350937	0.0526406	6.69	6542	3.81571	6.76927	6.46377	599496	522851	0	0	0	0	72433.7	4211.26	0	5.71838	0	0	0	0	4.85995	3.62452	0	5587	0	0	0	0	774
AC1_VC_7C	mono	VC	1	8	100	25	2500	312.5	8	20000	2500	7.58578e+06	948222	5.97691	11.5672	18.6736	12.449	1.28524	1.92786	0.0371192	0.0556787	6.88	14225	4.15305	13.2104	8.47632	947355	781242	0	0	0	0	161648	4466.14	0	5.89279	0	0	0	0	5.20857	3.65003	0	11720	0	0	0	0	2425
AC1_VC_7D	mono	VC	1	8	100	25	2500	312.5	8	20000	2500	2.69153e+06	336442	5.52691	10.0723	21.445	14.2967	1.11914	1.67871	0.0323221	0.0484832	6.43	8614	3.9352	12.9836	5.62296	335739	284222	0	0	0	0	49759.3	1757.59	0	5.45366	0	0	0	0	4.69688	3.24516	0	7277	0	0	0	0	1274
AX_1A	bkgd	AX	NA	8	NA	25	NA	NA	4.2	0	NA	954993	227379	5.35675	NA	NA	NA	NA	NA	NA	NA	5.98	423	2.62634	24.7051	8.5659	224691	0	0	0	0	0	147823	0	76868.1	0	0	0	0	0	5.16975	0	4.88575	0	0	0	0	0	275
AX_1B	bkgd	AX	NA	8	NA	25	NA	NA	4.2	0	NA	1.47911e+06	352169	5.54675	NA	NA	NA	NA	NA	NA	NA	6.17	2471	3.39287	21.8728	7.79627	349318	0	0	0	142.521	0	145656	0	203520	0	0	0	2.15691	0	5.16333	0	5.30861	0	0	0	1	0	1022
AX_1C	bkgd	AX	NA	8	NA	25	NA	NA	4.2	0	NA	2.13796e+06	509039	5.70675	NA	NA	NA	NA	NA	NA	NA	6.33	704	2.84757	22.5984	7.6344	507592	0	723.066	0	0	0	80983.4	0	425886	0	2.85978	0	0	0	4.9084	0	5.62929	0	1	0	0	0	112
AX_1D	bkgd	AX	NA	8	NA	25	NA	NA	4.2	0	NA	1.23027e+06	292921	5.46675	NA	NA	NA	NA	NA	NA	NA	6.09	412	2.6149	25.1792	9.63348	290077	0	710.974	0	0	0	63276.7	0	226090	0	2.85246	0	0	0	4.80125	0	5.35428	0	1	0	0	0	89
AX_1E	bkgd	AX	NA	8	NA	25	NA	NA	4.2	0	NA	1.04713e+06	249316	5.39675	NA	NA	NA	NA	NA	NA	NA	6.02	573	2.75815	26.5673	10.9904	120525	0	0	0	0	0	57869.2	0	62655.4	0	0	0	0	0	4.76246	0	4.79697	0	0	0	0	0	133
AX_1G	bkgd	AX	NA	8	NA	25	NA	NA	4.2	0	NA	1.12202e+06	267147	5.42675	NA	NA	NA	NA	NA	NA	NA	6.05	659	2.81889	25.2631	7.55624	266742	0	405.383	0	0	0	64861.2	0	201475	0	2.60894	0	0	0	4.81199	0	5.30422	0	1	0	0	0	160
AX_1H	bkgd	AX	NA	8	NA	25	NA	NA	4.2	0	NA	1.23027e+06	292921	5.46675	NA	NA	NA	NA	NA	NA	NA	6.09	314	2.49693	28.8224	9.38115	287324	932.87	0	0	932.87	0	285458	0	0	2.97029	0	0	2.97029	0	5.45554	0	0	1	0	0	1	0	306
AC1_10A	community	AC1	NA	8	NA	25	NA	NA	4.2	0	NA	1.04713e+06	249316	5.39675	NA	NA	NA	NA	NA	NA	NA	6.02	3133	3.49596	11.729	7.96308	5888.74	0	5809.16	79.5775	0	0	0	0	0	0	3.76419	1.90621	0	0	0	0	0	0	73	1	0	0	0
AC1_10B	community	AC1	NA	7	NA	25	NA	NA	4.2	0	NA	2.81838e+06	671044	5.82675	NA	NA	NA	NA	NA	NA	NA	6.45	1860	3.26951	11.547	6.28563	8658.63	0	5411.64	0	0	3246.98	0	0	0	0	3.73341	0	0	3.51161	0	0	0	0	15	0	0	9	0
AC1_10D	community	AC1	NA	8	NA	25	NA	NA	4.2	0	NA	912011	217145	5.33675	NA	NA	NA	NA	NA	NA	NA	5.96	1352	3.13098	14.6135	9.03632	0	0	0	0	0	0	0	0	0	0	0	0	0	0	0	0	0	0	0	0	0	0	0
CC_11A	community	CC	NA	8	NA	25	NA	NA	4.2	0	NA	758578	180614	5.25675	NA	NA	NA	NA	NA	NA	NA	5.88	1197	3.07809	19.0612	10.6471	76802.3	9656.87	62317	0	0	4828.44	0	0	0	3.98488	4.79461	0	0	3.6839	0	0	0	64	413	0	0	32	0
CC_11B	community	CC	NA	8	NA	25	NA	NA	4.2	0	NA	954993	227379	5.35675	NA	NA	NA	NA	NA	NA	NA	5.98	1092	3.03822	10.7053	8.52725	49973.4	13118	9994.69	2290.45	832.891	23737.4	0	0	0	4.1179	3.99981	3.36011	2.92111	4.37545	0	0	0	63	48	11	4	114	0
CC_11C	community	CC	NA	8	NA	25	NA	NA	4.2	0	NA	1.04713e+06	249316	5.39675	NA	NA	NA	NA	NA	NA	NA	6.02	1074	3.031	16.5365	9.20507	51998.9	12767.6	2553.52	696.414	464.276	35517.1	0	0	0	4.10614	3.40731	2.84349	2.66771	4.55045	0	0	0	55	11	3	2	153	0
[truncated: 268 more columns]
