# Supplementary material for: Monoassociation with bacterial isolates reveals the role of colonization, community complexity and abundance on locomotor behavior in larval zebrafish
Source: Anim Microbiome. 2021 Jan 21;3:12. doi: 10.1186/s42523-020-00069-x (PMC7818562; doi:10.1186/s42523-020-00069-x)
Supplement: Supplementary file 2 — Additional file 2: Data files and R script used to generate figures and conduct statistical analyses. [file 42523_2020_69_MOESM2_ESM.zip › OTU matrix betadisper.csv]

groups	OTU1	OTU2	OTU3	OTU4	OTU5	OTU6	OTU7	OTU8	OTU9	OTU10	OTU11	OTU12	OTU13	OTU14	OTU15	OTU16	OTU17	OTU18	OTU19	OTU20	OTU21	OTU22	OTU23	OTU24	OTU25	OTU26	OTU27	OTU28	OTU29	OTU30	OTU31	OTU32	OTU33	OTU34	OTU35	OTU36	OTU37	OTU38	OTU39	OTU40	OTU41	OTU42	OTU43	OTU44	OTU45	OTU46	OTU47	OTU48	OTU49
AVER	0	0.937146893	0	0	0	0.042574657	0.019168684	0	0	0	0	0	0	0	0	0	0	0	0	0	0.000100888	0	0	0.000504439	0	0	0	0	0	0	0	0	0	0	0	0	0	0	0	0	0	0	0	0	0	0	0	0.000100888	0
AVER	0	0.959262852	0	0	0	0.03048358	0.009699321	0	0	0	0	0	0	0	0	0	0	0	0	0	0	0	0	0.000415685	0	0	0	0	0	0	0	0	0	0	0	0	0	0	0	0	0	0	0	0	0	0	0	0	0
AVER	0.00015829	0.90589632	0	0	0	0.040680649	0.051206965	0	0	0	0	0	0	0	0	0	0	0	0	0	0	0	0	0.000791452	0	0	0	0	0	0	0	0	0	0	0	0	0	0	0	0	0	0	0	0	0	0	0	0.000237436	0
AVER	0	0.933822492	0	0	0	0.037886271	0.026245238	0	0	0	0	0	0	0	0	0	0	0	0	0	0	0	0	0.00042331	0	0	0	0	0	0	0	0	0	0	0	0	0	0	0	0	0	0	0	0	0	0	0	0.000352759	0
AVEN	0	0	0	0.903454384	0	0.054915855	0.02214349	0.013286094	0	0	0	0	0	0	0	0	0	0	0	0	0	0	0	0.003542958	0	0	0	0	0	0	0	0	0	0	0	0	0	0	0	0	0	0	0	0	0	0	0	0	0
AVEN	0	0	0	0.953636364	0	0.003636364	0.003636364	0.031818182	0	0	0	0	0	0	0	0	0	0	0	0	0.005454545	0	0	0.001818182	0	0	0	0	0	0	0	0	0	0	0	0	0	0	0	0	0	0	0	0	0	0	0	0	0
AVEN	0	0.00203252	0	0.959349593	0	0.004065041	0.006097561	0.028455285	0	0	0	0	0	0	0	0	0	0	0	0	0	0	0	0	0	0	0	0	0	0	0	0	0	0	0	0	0	0	0	0	0	0	0	0	0	0	0	0	0
AVEN	0.000940734	0	0	0.966133584	0	0.003762935	0	0.026340546	0	0	0	0	0	0	0	0	0	0	0	0	0.001881468	0	0	0.000940734	0	0	0	0	0	0	0	0	0	0	0	0	0	0	0	0	0	0	0	0	0	0	0	0	0
VM	0.918684287	0	0	0	0	0.0729237	0.007813254	0	0	0	0	0	0	0	0	0	0	0	0	0	0	0	0	0.00038584	0	0	0	0	0	0	0	0	0	0	0	0	0	0	0	0	0	0	0	0	0	0	0	0	0
VM	0.904077231	0	0	0.000102701	0	0.092841738	0.002824279	0	0	0	0	0	0	0	0	0	0	0	0	0	0	0	0	0.000154052	0	0	0	0	0	0	0	0	0	0	0	0	0	0	0	0	0	0	0	0	0	0	0	0	0
VM	0.855570669	0	0	8.24E-05	0	0.137628292	0.006223981	4.12E-05	0	0	0	0	0	0	0	0	0	0	0	0	0	0	0	0.000206092	0	0	0	0	0	0	0	0	0	0	0	0	0	0	0	0	0	0	0	0	0	0	0	0	0
CT	0.001221747	0	0.653634698	0.003665241	0	0.175931582	0.085522297	0.075137447	0	0	0	0	0	0	0	0	0	0	0	0	0	0	0	0.004886988	0	0	0	0	0	0	0	0	0	0	0	0	0	0	0	0	0	0	0	0	0	0	0	0	0
CT	0.00215208	0	0.794117647	0.00071736	0	0.150645624	0.038737446	0.003586801	0	0	0	0	0	0	0	0	0	0	0	0	0	0	0	0.010043042	0	0	0	0	0	0	0	0	0	0	0	0	0	0	0	0	0	0	0	0	0	0	0	0	0
CT	0.001788909	0.001073345	0.737030411	0	0	0.213595707	0.040071556	0.001788909	0	0	0	0	0	0	0	0	0	0	0	0	0.000715564	0	0	0.000357782	0	0	0	0	0	0	0	0	0	0	0	0	0	0	0	0	0	0	0	0	0	0	0	0.000357782	0
CT	0.001093494	0.001640241	0.618917441	0	0	0.310005467	0.055221432	0.003280481	0	0	0	0	0	0	0	0	0	0	0	0	0.002186987	0	0	0.007107709	0	0	0	0	0	0	0	0	0	0	0	0	0	0	0	0	0	0	0	0	0	0	0	0.000546747	0
DT	0	0	0	0	0.773294909	0.193083573	0.027857829	0	0	0	0	0	0	0	0	0	0	0	0	0	0.00192123	0	0	0.00192123	0	0	0	0	0	0	0	0	0	0	0	0	0	0	0	0	0	0	0	0	0	0	0	0	0
DT	0	0.00043554	0	0	0.784407666	0.202090592	0.006097561	0	0	0	0	0	0	0	0	0	0	0	0	0	0	0	0	0.003919861	0	0	0	0	0	0	0	0	0	0	0	0	0	0	0	0	0	0	0	0	0	0	0	0.00087108	0
DT	0	0	0	0	0.819444444	0.152046784	0.016812865	0.003654971	0	0	0	0	0	0	0	0	0	0	0	0	0.004385965	0	0	0.002192982	0	0	0	0	0	0	0	0	0	0	0	0	0	0	0	0	0	0	0	0	0	0	0	0.000730994	0
DM1	0.168178324	0.491468101	0.044427364	0.16633359	0.055342045	0.000461184	0.072405842	0	0	0	0	0	0	0	0	0	0	0	0	0	0	0	0	0.000614912	0	0	0	0	0	0	0	0	0	0	0	0	0	0	0	0	0	0	0	0	0	0	0	0	0
DM1	0.191894852	0.654983571	0.010952903	0.01686747	0.060240964	0.000438116	0.064622125	0	0	0	0	0	0	0	0	0	0	0	0	0	0	0	0	0	0	0	0	0	0	0	0	0	0	0	0	0	0	0	0	0	0	0	0	0	0	0	0	0	0
DM1	0.082525751	0.582129579	0.020296215	0.153775827	0.061863839	0.010788078	0.088194064	0	0	0	0	0	0	0	0	0	0	0	0	0	6.09E-05	0	0	6.09E-05	0	0	6.09E-05	0	0	0	0	0	0	0	0	0	0	0	0	0	0	0	0	0	0	0	0	0	0
DM1	0.079693645	0.63941213	0.018008694	0.098944318	0.033947423	0.006209894	0.12233492	0.000620989	0	0	0	0	0	0	0	0	0	0	0	0	0.000413993	0	0	0	0	0	0	0	0	0	0	0.000206996	0	0	0	0	0	0	0	0	0	0	0	0	0	0	0	0	0
DM2	0.000697545	0.682059152	0.022879464	0.084960938	0.066266741	0.000837054	0.142159598	0	0	0	0	0	0	0	0	0	0	0	0	0	0	0	0	0	0	0	0	0	0	0	0	0	0	0	0	0	0	0	0	0	0	0	0	0	0	0	0	0	0
DM2	0	0.620218579	0.021967213	0.144153005	0.067759563	0.006666667	0.138469945	0	0	0	0	0	0	0	0	0	0	0	0	0	0	0	0	0	0	0	0	0	0	0	0	0	0	0	0	0	0	0	0	0	0	0	0	0	0	0	0	0	0
DM2	0	0.782269088	0.021089631	0.084163249	0.05194298	0.001171646	0.058387034	0	0	0	0	0	0	0	0	0	0	0	0	0	0	0	0	0.000781097	0	0	0	0	0	0	0	0	0	0	0	0	0	0	0	0	0	0	0	0	0	0	0	0	0
DM2	0	0.745238951	0.01850521	0.115522817	0.038627381	0.004311894	0.076895437	0	0	0	0	0	0	0	0	0	0	0	0	0	0.000179662	0	0	0.000179662	0	0	0	0	0	0	0	0	0	0	0	0	0	0	0	0	0	0	0	0	0	0	0	0	0
VC	0.775299499	0	0	0	0	0.220954041	0.003572206	0	0	0	0	0	0	0	0	0	0	0	0	0	0	0	0	0.000174254	0	0	0	0	0	0	0	0	0	0	0	0	0	0	0	0	0	0	0	0	0	0	0	0	0
VC	0.854020177	0	0	0	0	0.118312443	0.00687863	0	0	0	0	0	0	0	0	0	0	0	0	0	0	0	0	0.000152858	0.020483033	0	0	0	0	0	0	0	0	0	0	0	0	0	0	0	0	0	0	0	0	0	0	0	0
VC	0.823901582	0	0	0	0	0.170474517	0.004710018	0	0	0	0	0	0	0	7.03E-05	0	0	0	0	0	0	0	0	0.000281195	0	0	0	0	0	0	0	0	0	0	0	0	0	0	0	0	0	0	0	0	0	0	0	0	0
VC	0.844787555	0	0	0	0	0.147898769	0.005224054	0	0	0	0	0	0	0	0.00011609	0	0	0	0	0	0.00011609	0	0	0.00058045	0	0	0	0	0	0	0	0	0	0	0	0	0	0	0	0	0	0	0	0	0	0	0	0.00011609	0
AX	0	0	0	0	0	0.650118203	0	0.338061466	0	0	0	0	0	0	0	0	0	0	0	0	0.002364066	0	0	0.002364066	0	0	0	0	0	0	0	0	0	0	0	0	0	0	0	0	0	0	0	0	0	0	0	0	0
AX	0	0	0	0.000404694	0	0.413597734	0	0.577903683	0	0	0	0	0	0	0	0	0	0	0	0	0.002023472	0	0	0.002023472	0	0	0.000404694	0	0	0	0	0	0	0	0	0	0	0	0	0	0	0	0	0	0	0	0	0	0
AX	0	0.001420455	0	0	0	0.159090909	0	0.836647727	0	0	0	0	0	0	0	0	0	0	0	0	0	0	0	0.001420455	0	0	0	0	0	0	0	0	0	0	0	0	0	0	0	0	0	0	0	0	0	0	0	0	0
AX	0	0.002427184	0	0	0	0.216019417	0	0.77184466	0	0	0	0	0	0	0	0	0	0	0	0	0.002427184	0	0	0.007281553	0	0	0	0	0	0	0	0	0	0	0	0	0	0	0	0	0	0	0	0	0	0	0	0	0
AX	0	0	0	0	0	0.232111693	0	0.251308901	0	0	0	0	0	0	0.504363002	0	0	0	0	0	0.008726003	0	0	0.003490401	0	0	0	0	0	0	0	0	0	0	0	0	0	0	0	0	0	0	0	0	0	0	0	0	0
AX	0	0.001517451	0	0	0	0.242792109	0	0.754172989	0	0	0	0	0	0	0	0	0	0	0	0	0	0	0	0	0	0	0	0	0	0	0	0	0	0	0	0	0	0	0	0	0	0	0	0	0	0	0	0	0
AX	0.003184713	0	0	0.003184713	0	0.974522293	0	0	0	0	0	0	0	0	0	0	0	0	0	0	0	0	0	0	0	0	0	0	0	0	0	0	0	0	0	0	0	0	0	0	0	0	0	0	0	0	0	0	0
AC1	0	0.023300351	0.000319183	0	0	0	0	0	0.440791574	0.048196617	0.187998723	0.041812959	0	0.014682413	0	0	0.01436323	0	0.00223428	0.041174593	0.000319183	0.027449729	0.030003192	0.000638366	0	0	0	0	0.017235876	0.007660389	0.006064475	0.010852218	0.015001596	0.001276732	0.004149378	0.007341207	0.002872646	0.000957549	0	0.000957549	0.008937121	0.002553463	0.000957549	0.007660389	0	0.001915097	0	0	0.00223428
AC1	0	0.008064516	0	0	0.00483871	0	0	0	0.100537634	0.258064516	0.033333333	0.209139785	0.2	0.061290323	0	0	0.019354839	0	0.000537634	0	0	0.009139785	0.000537634	0.000537634	0	0	0	0	0	0.008064516	0.011290323	0.002688172	0.002688172	0.012365591	0.001612903	0.001075269	0.003225806	0.003763441	0	0.003225806	0.001612903	0.001075269	0.006989247	0.000537634	0	0.00483871	0	0	0.002150538
AC1	0	0	0	0	0	0	0	0	0.111686391	0.421597633	0.028846154	0.113905325	0.005177515	0.100591716	0	0.000739645	0.075443787	0	0	0	0.000739645	0.018491124	0.000739645	0	0	0	0	0	0	0.011094675	0.00887574	0.00443787	0.002218935	0	0.006656805	0.000739645	0.00295858	0.022189349	0	0.00443787	0	0.00443787	0.00591716	0	0	0.005177515	0	0	0.002218935
CC	0.053467001	0.34502924	0	0	0.0267335	0	0	0	0.051796157	0.004177109	0.01336675	0.001670844	0.01336675	0	0	0.050960735	0.000835422	0.110275689	0.043441938	0	0.002506266	0	0.000835422	0	0	0.043441938	0.031746032	0.015873016	0.034252297	0.020885547	0.002506266	0.010025063	0.000835422	0	0.023391813	0.022556391	0.014202172	0	0	0.001670844	0	0.005847953	0	0	0.003341688	0.000835422	0.001670844	0	0.001670844
CC	0.057692308	0.043956044	0.01007326	0.003663004	0.104395604	0	0	0	0.234432234	0.023809524	0.011904762	0.02014652	0.03021978	0.028388278	0	0.056776557	0.007326007	0.019230769	0.037545788	0.004578755	0	0.000915751	0.015567766	0	0	0.04029304	0.01007326	0.052197802	0	0.002747253	0.005494505	0.003663004	0.003663004	0	0	0.000915751	0.001831502	0	0.035714286	0.01007326	0	0.000915751	0.003663004	0	0	0	0.006410256	0	0.000915751
CC	0.051210428	0.010242086	0.002793296	0.001862197	0.142458101	0	0	0	0.13594041	0.030726257	0.046554935	0.004655493	0.009310987	0.046554935	0	0.095903166	0.01396648	0.027001862	0.037243948	0.018621974	0.001862197	0.017690875	0.029795158	0	0	0.022346369	0.063314711	0.023277467	0.001862197	0.002793296	0.006517691	0.001862197	0.003724395	0.027932961	0.001862197	0	0.008379888	0	0	0.002793296	0	0.005586592	0.000931099	0	0.017690875	0	0.012104283	0	0.003724395
[truncated: 201 more columns]
