# Supplementary material for: Monoassociation with bacterial isolates reveals the role of colonization, community complexity and abundance on locomotor behavior in larval zebrafish
Source: Anim Microbiome. 2021 Jan 21;3:12. doi: 10.1186/s42523-020-00069-x (PMC7818562; doi:10.1186/s42523-020-00069-x)
Supplement: Supplementary file 2 — Additional file 2: Data files and R script used to generate figures and conduct statistical analyses. [file 42523_2020_69_MOESM2_ESM.zip › Rheinheimera.csv]

Obs	guide	Expt	Plate	SwimBladder	aname	TotDist	T02	T04	T06	T08	T10	T12	T14	T16	T18	T20	T22	T24	T26	T28	T30	T32	T34	T36	T38	T40	L1	L2	D1	D2	fishid
1	AC1	MB144	A	N/A	A2	141.183	0	0.7017	6.4933	11.2272	8.7137	8.4877	6.2392	4.6278	0	0	11.7363	26.3537	21.93	24.4187	8.9777	0.1647	0.4566	0.6549	0	0	5.4272	3.8709	18.6833	0.2552	MB144-A-A2
2	AC1	MB144	A	N/A	A6	55.48	0.1354	2.4762	4.5099	2.567	4.1898	0.1394	0.5869	4.4506	2.3731	0.15	10.4012	9.9631	3.7917	0	0.1372	0.4399	2.3527	2.7156	2.1255	1.9746	2.7756	1.54	4.8586	1.9217	MB144-A-A6
3	AC1	MB144	A	N/A	B2	103.996	0	0.2842	6.8798	0.9253	0.1358	0.139	1.4545	1.1999	1.4647	0.1526	10.8923	16.8391	19.2981	15.4496	11.0259	9.6538	8.0663	0	0	0.1356	1.645	0.8821	14.701	3.5711	MB144-A-B2
4	AC1	MB144	A	N/A	B6	318.738	4.0693	11.6767	11.1711	12.7734	12.213	13.9994	9.2764	10.865	15.2495	15.1581	23.7705	30.7506	34.9981	34.8348	32.6802	24.9479	5.9041	3.41	4.2499	6.7402	10.3807	12.9097	31.4068	9.0504	MB144-A-B6
5	AC1	MB144	A	N/A	C2	233.802	4.9052	12.2365	10.431	21.4446	20.4441	19.0069	17.7569	15.0862	8.6962	16.2348	20.3982	18.7244	19.2159	15.1931	11.8708	2.1576	0	0	0	0	13.8923	15.3562	17.0805	0.4315	MB144-A-C2
6	AC1	MB144	A	N/A	C6	167.64	2.2678	9.768	12.3154	15.5179	7.4408	16.6137	8.3149	12.2638	6.3328	0	12.4026	17.0813	17.9543	16.5748	3.5125	2.982	0.8486	1.9825	2.6176	0.8488	9.462	8.705	13.5051	1.8559	MB144-A-C6
7	AC1	MB144	A	N/A	D2	242.362	3.3411	0.7496	6.4247	9.9448	10.414	10.5845	13.675	13.1738	7.0357	6.0012	18.616	18.1896	23.1216	20.8344	18.2213	18.5747	13.9314	14.1241	8.6542	6.7504	6.1748	10.094	19.7966	12.407	MB144-A-D2
8	AC1	MB144	A	N/A	D6	380.146	0.4677	0.1384	8.3407	20.5635	23.6214	22.7602	28.1458	21.2515	11.4821	13.3106	19.5384	34.8479	38.1393	39.1385	38.2113	30.696	24.3882	2.8448	1.219	1.041	10.6263	19.39	33.9751	12.0378	MB144-A-D6
9	AC1	MB144	A	N/A	E2	207.333	0	0	0	11.5479	13.6469	12.0642	6.7583	9.2918	5.2812	1.4575	22.7387	27.5155	25.1572	24.7427	18.7802	19.1459	4.9632	3.3619	0.7376	0.1421	5.039	6.9706	23.7869	5.6702	MB144-A-E2
10	AC1	MB144	A	N/A	E6	307.521	3.785	12.3811	19.7109	11.2017	19.521	18.7925	19.5844	18.9003	17.0939	15.8931	19.8312	24.5153	24.8374	19.5272	23.6438	15.7616	7.2468	4.8326	4.1413	6.3194	13.3199	18.0528	22.471	7.6604	MB144-A-E6
11	AC1	MB144	A	N/A	F2	119.433	1.1077	8.3493	19.1738	21.6681	19.9328	21.9924	5.0173	8.4845	1.8848	0	5.6148	3.0466	0.4524	0.7344	0.7199	0.7032	0.279	0.1359	0.1359	0	14.0463	7.4758	2.1136	0.2508	MB144-A-F2
12	AC1	MB144	A	N/A	F6	211.683	4.06	24.9079	24.8941	14.8556	11.2836	10.9898	10.7062	16.5257	4.4557	1.7826	9.1694	17.7655	22.3771	18.1626	8.1189	1.591	0.5841	2.0878	1.895	5.4704	16.0002	8.892	15.1187	2.3256	MB144-A-F6
13	AC1	MB144	B	N/A	A2	115.361	1.2094	1.6151	0.6871	0.4971	0.2712	4.382	2.2685	0.1537	2.1393	0.7125	40.5902	39.3607	21.1156	0	0	0	0.3591	0	0	0	0.856	1.9312	20.2133	0.0718	MB144-B-A2
14	AC1	MB144	B	N/A	A6	213.561	3.9465	5.0148	17.7264	13.2281	15.3714	8.3503	8.9408	4.3657	8.2836	12.2423	14.5181	22.0674	22.6003	14.7576	10.1164	6.5982	7.0166	5.856	2.6623	9.8986	11.0574	8.4366	16.812	6.4063	MB144-B-A6
15	AC1	MB144	B	N/A	B2	250.245	1.1155	4.6483	6.7992	10.1936	8.9096	6.9291	7.0907	2.5417	4.6981	7.7927	28.3501	30.4277	23.1499	22.2497	20.1022	12.2546	11.8191	13.847	13.8075	13.5188	6.3332	5.8105	24.8559	13.0494	MB144-B-B2
16	AC1	MB144	B	N/A	B6	205.722	2.191	7.8596	16.9522	11.6414	16.2886	14.6978	10.6713	14.4474	7.3345	13.7989	8.8434	11.3726	11.706	18.7028	12.825	11.2097	3.9015	0.2708	3.9885	7.0188	10.9865	12.19	12.69	5.2779	MB144-B-B6
17	AC1	MB144	B	N/A	C2	125.81	0.5011	0.3151	0.1367	3.1783	5.4314	7.6251	7.2381	6.1955	5.4656	6.4527	13.5356	16.5358	16.0032	13.5673	11.6201	6.5265	3.9492	0.5371	0.467	0.5293	1.9125	6.5954	14.2524	2.4018	MB144-B-C2
19	AC1	MB144	B	N/A	D2	116.428	2.6782	5.7922	8.1505	11.4399	6.3607	7.0564	3.11	7.6725	5.2023	5.5745	10.0085	10.2997	3.9786	4.3862	4.3227	5.9931	4.2477	3.9651	3.8786	2.3106	6.8843	5.7231	6.5991	4.079	MB144-B-D2
20	AC1	MB144	B	N/A	D6	233.781	14.3279	22.6213	16.7757	12.3977	2.5541	6.4112	27.7467	37.6976	3.913	16.3461	19.7311	27.2942	7.7295	6.6069	4.0151	0	0	1.0488	0	6.5645	13.7353	18.4229	13.0753	1.5227	MB144-B-D6
21	AC1	MB144	B	N/A	E2	227.998	3.569	11.0304	11.1753	10.2597	14.2274	9.563	7.3944	11.7782	3.7299	8.4729	24.2389	26.7239	21.4707	16.0284	5.6392	19.6293	14.9978	4.8023	0.6468	2.6202	10.0524	8.1877	18.8202	8.5393	MB144-B-E2
22	AC1	MB144	B	N/A	E6	205.88	1.4524	6.0646	12.8017	14.4302	11.5813	11.1989	11.1916	10.6947	12.7948	11.1054	15.414	19.3539	21.2256	17.0774	16.5504	10.6888	1.6046	0	0.4909	0.1587	9.266	11.3971	17.9243	2.5886	MB144-B-E6
23	AC1	MB144	B	N/A	F2	49.943	2.4391	2.5968	4.0273	4.0419	1.2104	2.1484	2.0622	2.6217	0.5524	1.087	9.5787	9.8057	3.58	1.2538	0.9097	0.2853	0	1.361	0.14	0.2415	2.8631	1.6943	5.0256	0.4056	MB144-B-F2
24	AC1	MB144	B	N/A	F6	209.69	0.1353	0.1365	2.7471	4.9973	11.746	13.2876	12.2701	8.9451	9.6663	12.7059	18.2473	20.8767	15.4347	14.7919	13.7075	13.4096	12.0945	0.6325	12.637	11.2212	3.9524	11.375	16.6116	9.999	MB144-B-F6
25	AC1	MB144	C	N/A	A2	113.867	1.1937	0.9281	1.0467	1.5677	4.6198	5.6254	3.1127	6.6727	5.1802	5.7129	14.1644	16.374	18.9613	13.1648	8.5085	1.2502	1.745	1.2611	1.4132	1.3652	1.8712	5.2608	14.2346	1.407	MB144-C-A2
26	AC1	MB144	C	N/A	A6	118.632	1.3218	4.7589	2.7534	5.9081	7.1682	8.2905	8.7006	4.9214	7.3332	8.4627	5.8933	13.7781	12.7102	12.6851	13.2636	0.5446	0	0	0	0.1382	4.3821	7.5417	11.6661	0.1365	MB144-C-A6
27	AC1	MB144	C	N/A	B2	133.038	1.1328	3.6712	6.3863	9.7745	3.3845	9.2476	3.7416	1.6428	2.6749	2.696	17.3469	29.7386	24.2419	13.4675	1.891	1.1041	0.7594	0.1367	0	0	4.8698	4.0006	17.3372	0.4	MB144-C-B2
28	AC1	MB144	C	N/A	B6	212.781	1.4967	12.2905	17.6459	16.4109	18.7158	15.0253	15.6187	11.6297	8.453	7.9668	13.1438	22.4282	25.5547	18.1071	7.5949	0.5441	0	0.1548	0	0	13.312	11.7387	17.3657	0.1398	MB144-C-B6
29	AC1	MB144	C	N/A	C2	197.9	1.8095	3.1676	0.998	0.1581	0.4252	9.713	14.4944	14.4886	12.5137	10.9587	16.5024	22.6694	21.7734	28.1272	18.3626	6.3272	4.3498	2.9775	2.919	5.1647	1.3117	12.4337	21.487	4.3476	MB144-C-C2
30	AC1	MB144	C	N/A	C6	179.693	0.145	1.0463	4.4779	10.8572	12.3689	9.8495	9.8875	5.3379	9.4553	9.3919	11.7086	11.6122	14.3903	17.5916	12.6152	8.0166	7.8906	7.66	6.6833	8.7074	5.7791	8.7844	13.5836	7.7916	MB144-C-C6
31	AC1	MB144	C	N/A	D2	112.186	7.3132	6.7648	4.8757	11.3208	9.769	11.5347	8.8071	7.6873	8.8071	7.3986	12.3501	11.3341	1.3007	0.2942	1.8361	0.4811	0	0.3114	0	0	8.0087	8.847	5.423	0.1585	MB144-C-D2
32	AC1	MB144	C	N/A	D6	139.099	1.3047	2.818	6.5181	7.9869	7.221	8.2969	7.2567	9.588	6.6119	4.3903	17.7733	20.867	19.5478	11.5493	3.5695	2.4031	1.1244	0.2725	0	0	5.1697	7.2288	14.6614	0.76	MB144-C-D6
33	AC1	MB144	C	N/A	E2	115.426	2.136	6.4705	11.1658	11.1278	9.5396	11.4571	10.2583	8.0212	4.7981	6.1293	10.1627	12.2745	6.3405	1.2709	1.9224	0.2883	0.1478	1.5663	0.198	0.1514	8.0879	8.1328	6.3942	0.4704	MB144-C-E2
34	AC1	MB144	C	N/A	E6	161.789	2.8033	9.6266	10.6244	9.1385	14.1729	5.5128	4.8517	7.1478	7.6575	2.115	19.2253	22.6299	22.606	11.5397	1.951	1.7755	1.9854	1.9564	2.2595	2.2094	9.2731	5.457	15.5904	2.0372	MB144-C-E6
35	AC1	MB144	C	N/A	F2	118.602	0.8244	0	5.4142	6.8078	1.3953	0	0	10.4607	12.8889	11.0445	13.6723	11.6528	15.9682	9.2186	7.3582	1.8031	1.9286	2.5487	2.4802	3.1353	2.8883	6.8788	11.574	2.3792	MB144-C-F2
36	AC1	MB144	C	N/A	F6	165.246	3.0698	4.9787	8.6315	5.3212	12.09	8.4908	10.8985	7.4492	7.4943	7.6234	13.403	19.716	18.2387	19.1019	12.8506	0.6042	1.3844	0.8296	1.0104	2.0594	6.8182	8.3912	16.662	1.1776	MB144-C-F6
37	AC1	MB144	D	N/A	A2	93.094	1.3768	1.1362	6.0152	7.6731	10.6909	2.8353	0.4851	2.1671	1.9568	0.8141	11.7263	15.1326	13.2753	8.8489	2.6002	1.2465	0.8272	1.7708	2.0299	0.4857	5.3784	1.6517	10.3167	1.272	MB144-D-A2
38	AC1	MB144	D	N/A	A6	132.855	3.5242	2.1615	4.3667	4.7868	4.1197	4.0365	5.3255	4.4371	4.8834	4.9855	16.1837	16.511	15.5159	16.1767	9.6856	4.7036	3.2542	2.8643	2.6333	2.7001	3.7918	4.7336	14.8146	3.2311	MB144-D-A6
39	AC1	MB144	D	N/A	B2	66.701	0	0.285	5.2003	1.3808	4.9632	4.3135	2.6422	0	3.711	3.8373	13.0261	13.6022	4.5048	4.2054	1.7985	2.4224	0.6718	0.1365	0	0	2.3659	2.9008	7.4274	0.6461	MB144-D-B2
40	AC1	MB144	D	N/A	B6	156.593	1.3154	1.7559	7.8122	11.0647	9.1471	10.3344	8.0935	9.3692	5.0509	6.6615	17.3118	19.0905	15.929	9.9796	5.0926	1.9796	0.1352	6.2561	6.0971	4.1168	6.2191	7.9019	13.4807	3.7169	MB144-D-B6
41	AC1	MB144	D	N/A	C2	141.636	0.19	4.2425	8.3921	6.5445	5.039	8.9124	7.0726	5.2439	6.5752	10.2121	9.0382	17.6721	19.8534	17.1543	5.2793	5.2192	1.9296	0.3712	0.308	2.3867	4.8816	7.6032	13.7995	2.0429	MB144-D-C2
42	AC1	MB144	D	N/A	C6	102.443	1.6481	2.3351	7.869	5.3578	5.8854	2.6762	2.6594	3.2014	5.3165	4.7822	14.6808	15.6809	9.0113	5.0706	3.8835	1.6848	2.9091	1.9127	3.2664	2.6115	4.6191	3.7271	9.6654	2.4769	MB144-D-C6
43	AC1	MB144	D	N/A	D2	141.512	3.0054	6.119	5.4958	8.9385	3.6173	9.4385	14.9426	18.0173	17.8527	14.8101	0	4.7167	11.6981	5.8953	4.3806	3.83	1.8321	1.8847	1.61	3.4277	5.4352	15.0122	5.3381	2.5169	MB144-D-D2
44	AC1	MB144	D	N/A	D6	218.71	0.74	4.2713	9.0562	10.4381	13.8298	12.2786	14.5726	10.042	6.612	4.4083	16.0835	20.0333	21.3074	21.5849	15.5463	12.5798	8.5851	9.5434	6.4919	0.7056	7.6671	9.5827	18.9111	7.5812	MB144-D-D6
45	AC1	MB144	D	N/A	E2	102.413	0.4559	2.899	4.3927	9.4638	7.9547	0.2738	5.0969	3.9206	4.0635	2.9135	9.0746	11.9893	11.0867	13.3545	7.4123	0.849	0.5812	1.9039	2.1874	2.5399	5.0332	3.2536	10.5835	1.6123	MB144-D-E2
46	AC1	MB144	D	N/A	E6	163.962	3.3526	1.3084	3.8631	8.7882	9.2155	9.298	9.3594	9.9197	10.3635	6.9532	11.9357	14.8472	16.8683	16.243	10.2827	5.9436	2.9222	3.9668	3.5616	4.9693	5.3056	9.1788	14.0354	4.2727	MB144-D-E6
47	AC1	MB144	D	N/A	F2	80.214	0.8924	0	2.2682	1.5546	1.6277	2.6608	3.1431	1.6636	0.8026	0.4296	21.2734	19.7245	20.1669	1.7074	0	0.5056	0	0.5215	1.1366	0.1353	1.2686	1.74	12.5744	0.4598	MB144-D-F2
48	AC1	MB144	D	N/A	F6	165.659	2.9606	7.0195	11.3391	9.537	5.3629	8.9856	6.6062	4.4659	5.3999	2.9228	18.0724	20.173	18.213	14.7893	11.5059	5.0377	1.138	1.0738	5.6146	5.4421	7.2438	5.6761	16.5507	3.6612	MB144-D-F6
49	AC1.Rm	MB144	A	N/A	A4	223.354	2.4001	0	0.2634	5.8393	10.2769	12.3317	10.27	7.245	0.881	0	14.4377	29.8808	38.1959	36.5342	29.3929	22.6339	2.7715	0	0	0	3.7559	6.1455	29.6883	5.0811	MB144-A-A4
50	AC1.Rm	MB144	A	N/A	A8	352.068	0.3117	19.0219	18.5219	23.7366	22.8537	18.7828	18.6164	19.4087	20.9186	16.9786	23.3719	15.2855	27.3189	20.5069	17.3632	14.4211	11.8263	13.7936	16.6205	12.4092	16.8892	18.941	20.7693	13.8141	MB144-A-A8
51	AC1.Rm	MB144	A	N/A	B4	212.208	0.5252	3.6936	8.3406	11.4069	12.7673	11.8494	11.9088	13.1759	9.5622	12.5167	12.8706	25.9126	22.6327	18.9141	22.6589	5.4396	1.4839	2.0463	3.0843	1.4184	7.3467	11.8026	20.5978	2.6945	MB144-A-B4
52	AC1.Rm	MB144	A	N/A	B8	180.958	2.797	2.3679	6.3027	3.0246	0.7963	3.6532	7.4152	6.8575	4.62	0.3911	9.5001	25.1834	23.5512	23.8213	20.0446	15.3435	8.3759	7.8884	6.0563	2.9679	3.0577	4.5874	20.4201	8.1264	MB144-A-B8
53	AC1.Rm	MB144	A	N/A	C4	354.549	5.2249	12.0833	14.833	15.2552	16.1719	16.5175	22.0012	24.3367	15.3119	18.1747	14.9831	21.1335	27.2523	26.772	26.3455	22.5503	17.4137	12.7317	13.85	11.6069	12.7137	19.2684	23.2973	15.6305	MB144-A-C4
54	AC1.Rm	MB144	A	N/A	C8	197.751	1.4402	3.0254	9.2182	13.069	10.9682	10.3573	13.5309	5.2542	6.5041	9.7806	15.8559	31.1986	23.3156	15.9058	7.3414	3.9353	3.7968	4.621	3.898	4.7346	7.5442	9.0854	18.7235	4.1971	MB144-A-C8
55	AC1.Rm	MB144	A	N/A	D4	147.64	2.0261	7.7597	10.6729	5.5211	9.2168	7.6547	7.1498	7.5941	3.8936	4.2655	9.5374	16.6426	13.6748	8.6622	4.671	11.0669	3.4454	9.1709	3.4555	1.559	7.0393	6.1115	10.6376	5.7395	MB144-A-D4
56	AC1.Rm	MB144	A	N/A	D8	265.538	3.4265	11.1126	17.0978	17.0425	17.9524	20.6901	20.4322	19.7736	8.2667	5.6961	18.2002	18.829	20.4419	25.3781	20.6746	7.0695	3.3827	3.0473	3.2306	3.7933	13.3264	14.9717	20.7048	4.1047	MB144-A-D8
57	AC1.Rm	MB144	A	N/A	E4	388.616	1.5658	8.9387	6.908	9.88	15.7071	17.1799	18.4266	17.426	13.7773	15.8019	25.9398	33.2528	42.5418	36.2314	30.4511	25.0701	22.1925	18.9949	17.4509	10.8794	8.5999	16.5223	33.6834	18.9176	MB144-A-E4
58	AC1.Rm	MB144	A	N/A	E8	304.007	0.9596	4.3503	6.2388	7.1437	11.8644	12.7261	9.4528	16.0214	11.5237	15.366	26.1022	33.1752	30.6987	29.7948	25.2126	26.6466	22.9722	11.2204	0.2882	2.2489	6.1114	13.018	28.9967	12.6752	MB144-A-E8
59	AC1.Rm	MB144	A	N/A	F4	225.636	0.1459	5.2329	4.7839	10.648	1.9271	12.6505	7.7395	11.0948	2.4401	0	23.0175	27.5441	29.3712	24.0494	19.467	19.1231	16.6077	7.4618	2.1865	0.1445	4.5476	6.785	24.6898	9.1047	MB144-A-F4
60	AC1.Rm	MB144	A	N/A	F8	274.559	1.8297	8.802	9.2375	10.3059	12.7666	15.2316	12.683	10.9363	10.2519	13.7868	20.9928	25.4484	23.6239	27.7479	19.9399	23.2925	8.8368	7.1394	6.9861	4.7203	8.5883	12.5779	23.5506	10.195	MB144-A-F8
61	AC1.Rm	MB144	B	N/A	A4	202.666	1.806	10.0492	11.511	9.2601	9.3889	5.8403	10.536	7.378	11.7138	3.7796	21.7751	22.0478	27.1414	14.6906	7.6111	9.3616	5.3911	5.5707	3.2608	4.5531	8.403	7.8495	18.6532	5.6274	MB144-B-A4
62	AC1.Rm	MB144	B	N/A	A8	299.295	5.1674	9.1391	12.8608	14.8858	6.3598	10.4237	9.041	15.1171	15.7445	18.4946	28.513	29.4186	22.2782	18.3812	16.0846	16.8641	12.0834	13.1827	13.4871	11.768	9.6826	13.7642	22.9351	13.4771	MB144-B-A8
63	AC1.Rm	MB144	B	N/A	B4	361.913	1.3759	2.6747	9.0241	14.6788	12.6533	19.5739	20.2414	19.0866	17.7008	18.3508	21.6915	27.8351	27.8262	22.7007	24.4838	23.0139	20.7823	21.8073	19.6057	16.8063	8.0814	18.9907	24.9075	20.4031	MB144-B-B4
64	AC1.Rm	MB144	B	N/A	B8	165.865	2.8714	6.7234	5.9068	6.6899	11.8	6.2553	11.1244	7.7437	10.349	10.641	24.4	18.2624	14.0705	11.8549	4.5839	1.2057	1.5975	1.1657	4.0085	4.6109	6.7983	9.2227	14.6343	2.5177	MB144-B-B8
65	AC1.Rm	MB144	B	N/A	C4	297.387	0.9693	2.4731	8.4821	11.2591	13.6833	12.1512	11.586	6.1578	13.9694	13.2469	11.3874	17.7758	23.8035	22.6485	22.0269	23.8477	23.5283	20.9983	17.8455	19.5473	7.3734	11.4223	19.5284	21.1534	MB144-B-C4
66	AC1.Rm	MB144	B	N/A	C8	262.511	0.9563	0.9401	6.5246	9.2976	5.4999	8.2911	10.9588	9.9073	8.5069	8.4497	21.6675	21.4587	18.3923	20.092	21.568	20.6976	16.1442	19.6111	17.0784	16.4688	4.6437	9.2228	20.6357	18	MB144-B-C8
67	AC1.Rm	MB144	B	N/A	D4	418.394	3.0103	7.121	11.2368	10.8285	12.807	13.9896	13.7785	12.1128	13.7991	14.8072	29.7863	40.3565	37.3713	34.0708	28.6888	27.948	32.9151	26.9478	22.4232	24.3958	9.0007	13.6974	34.0547	26.926	MB144-B-D4
68	AC1.Rm	MB144	B	N/A	D8	120.66	2.5563	3.7658	5.0127	7.8916	9.6658	9.3802	9.8464	8.8991	9.8343	13.1713	13.6691	7.3364	2.2829	1.5384	1.9787	4.8738	3.1375	1.8456	2.5187	1.4554	5.7784	10.2262	5.3611	2.7662	MB144-B-D8
69	AC1.Rm	MB144	B	N/A	E4	174.268	2.0757	2.6648	5.0662	6.2562	8.5369	6.3795	5.1595	6.1502	6.7785	7.3933	14.1171	20.9112	21.7198	16.5538	4.7786	7.4107	6.9792	7.0021	8.565	9.7695	4.9199	6.3722	15.6161	7.9453	MB144-B-E4
70	AC1.Rm	MB144	B	N/A	E8	413.235	1.989	7.9052	10.6763	12.4289	10.9084	11.4751	16.7415	13.2674	19.1134	17.5957	36.3761	39.9953	39.3036	26.5531	29.6765	31.1146	26.9397	21.2058	19.4266	20.5432	8.7815	15.6386	34.3809	23.846	MB144-B-E8
71	AC1.Rm	MB144	B	N/A	F4	320.447	0.9148	0	0.8805	16.0289	16.1374	15.3385	12.5547	8.2611	10.7231	18.643	23.1031	27.3122	27.1471	22.7401	21.3656	15.0768	23.8715	24.4531	19.8101	16.0854	6.7923	13.1041	24.3336	19.8594	MB144-B-F4
72	AC1.Rm	MB144	B	N/A	F8	133.066	4.5258	4.2104	8.3958	9.064	8.4567	7.4059	7.8309	5.4724	7.2444	9.2106	11.5153	17.0063	12.8082	9.8571	2.7472	4.5878	1.4974	0.3345	0.2754	0.6205	6.9305	7.4328	10.7868	1.4631	MB144-B-F8
73	AC1.Rm	MB144	C	N/A	A4	166.741	2.4434	5.3615	10.2491	9.6337	7.495	8.977	10.5586	9.7287	10.3677	10.2486	16.1874	20.7266	13.394	3.4133	5.4106	5.2622	4.6587	3.3332	4.6469	4.6451	7.0365	9.9761	11.8264	4.5092	MB144-C-A4
74	AC1.Rm	MB144	C	N/A	A8	165.475	3.2218	5.5243	4.5487	2.6817	5.4763	7.8922	3.6135	2.397	3.2283	2.4549	23.2012	26.792	22.1194	21.6701	13.5926	2.76	0.9749	5.3776	5.3887	2.5601	4.2906	3.9172	21.4751	3.4123	MB144-C-A8
75	AC1.Rm	MB144	C	N/A	B4	235.69	0.2139	0.2184	9.0294	8.9125	7.2582	9.7353	7.9813	11.6244	9.6254	12.0187	24.8562	25.1714	21.9623	21.3982	17.6626	14.0613	12.2292	8.7309	7.5397	5.4605	5.1265	10.197	22.2101	9.6043	MB144-C-B4
76	AC1.Rm	MB144	C	N/A	B8	382.419	0.3454	4.0366	7.7341	10.051	9.4786	16.1067	18.3154	18.7163	13.517	20.9438	33.9546	33.1319	36.1419	27.7231	30.0735	22.8551	21.6388	17.7715	20.2945	19.5892	6.3291	17.5198	32.205	20.4298	MB144-C-B8
77	AC1.Rm	MB144	C	N/A	C4	155.318	1.9386	2.235	9.7668	4.987	5.5137	3.0078	9.856	9.476	7.9489	7.4608	12.6414	18.8458	21.0822	18.0961	12.1488	1.124	1.4491	4.3875	2.09	1.2631	4.8882	7.5499	16.5629	2.0627	MB144-C-C4
78	AC1.Rm	MB144	C	N/A	C8	163.798	1.5125	1.9364	3.2034	4.0941	3.8872	5.9887	7.4568	4.7412	4.3395	4.2781	13.1256	22.4036	24.7153	22.8989	16.1153	3.4289	6.3829	6.6432	4.2361	2.4104	2.9267	5.3609	19.8517	4.6203	MB144-C-C8
79	AC1.Rm	MB144	C	N/A	D4	278.015	1.7792	3.3252	6.0258	14.4893	13.1317	11.8251	12.752	13.5107	14.0298	12.6442	25.5421	27.4407	28.6622	23.3357	13.0743	14.1262	20.3201	11.4512	6.1912	4.3585	7.7502	12.9524	23.611	11.2894	MB144-C-D4
80	AC1.Rm	MB144	C	N/A	D8	211.503	0.983	3.654	8.0101	12.7536	10.9504	2.3074	9.0999	9.6073	5.4634	15.9735	21.4824	24.8892	20.2221	21.3156	19.3547	11.5746	11.294	2.5677	0	0	7.2702	8.4903	21.4528	5.0873	MB144-C-D8
81	AC1.Rm	MB144	C	N/A	E4	398.372	3.6921	5.4651	10.9129	16.8335	15.8115	23.6689	24.8046	25.1286	19.6545	22.7685	26.8509	24.7924	22.7058	27.8446	23.7218	24.2857	22.1059	19.8334	19.9509	17.5403	10.543	23.205	25.1831	20.7432	MB144-C-E4
82	AC1.Rm	MB144	C	N/A	E8	140.009	2.2444	2.3529	4.6213	6.0506	5.1132	7.876	6.8544	4.813	6.0085	6.1135	10.4433	10.886	18.6594	16.6849	14.2587	5.8308	5.9574	1.1375	1.6467	2.4566	4.0765	6.3331	14.1865	3.4058	MB144-C-E8
83	AC1.Rm	MB144	C	N/A	F4	179.136	0.8803	4.9165	11.5323	5.8687	0.9497	2.3203	11.5659	10.574	9.5538	10.6759	18.6962	27.7969	22.9053	20.9611	16.6558	2.8934	0.3903	0	0	0	4.8295	8.938	21.4031	0.6567	MB144-C-F4
84	AC1.Rm	MB144	C	N/A	F8	299.427	0.7623	10.9456	15.4237	17.4148	12.5642	17.1614	15.746	13.8751	16.7967	12.3266	21.4944	17.9603	24.1368	22.2169	18.597	10.8093	12.5008	15.7095	13.1585	9.8266	11.4221	15.1812	20.8811	12.4009	MB144-C-F8
85	AC1.Rm	MB144	D	N/A	A4	427.133	2.5677	8.4905	12.4769	15.8664	14.9894	21.5653	19.3699	20.4758	20.1838	24.5855	32.7218	33.0649	30.8934	30.7452	29.1768	29.0744	27.4799	20.2383	18.0712	15.0957	10.8782	21.2361	31.3204	21.9919	MB144-D-A4
86	AC1.Rm	MB144	D	N/A	A8	223.515	2.1285	12.9958	14.5417	14.5812	13.5676	11.6153	12.3088	14.7014	13.5632	10.8286	27.5308	25.0942	16.2599	6.7209	3.296	9.4816	2.3733	5.5254	2.1864	4.2149	11.563	12.6035	15.7804	4.7563	MB144-D-A8
87	AC1.Rm	MB144	D	N/A	B4	276.822	3.7467	6.7699	9.4365	10.2619	10.6507	13.5747	14.2262	14.4557	11.0047	7.4518	19.6566	22.4323	19.3443	20.7498	19.6935	18.8251	14.5199	13.2252	13.7343	13.062	8.1731	12.1426	20.3753	14.6733	MB144-D-B4
88	AC1.Rm	MB144	D	N/A	B8	295.112	1.7154	4.4828	8.2951	16.6618	14.4397	13.6831	12.3331	16.0628	15.0619	15.2785	22.3813	22.6887	23.3998	21.04	16.7474	19.3061	14.6029	13.7584	9.9551	13.2178	9.119	14.4839	21.2514	14.1681	MB144-D-B8
89	AC1.Rm	MB144	D	N/A	C4	617.045	5.4369	13.6046	16.7665	22.9028	24.2671	28.6092	30.6704	34.2944	37.8608	40.3733	33.2595	40.1405	47.864	51.167	49.1082	40.0352	33.5589	26.6471	22.8541	17.6249	16.5956	34.3616	44.3078	28.144	MB144-D-C4
90	AC1.Rm	MB144	D	N/A	C8	112.141	7.2805	9.0896	11.7933	10.2313	10.3542	7.7638	9.5934	9.1013	7.3492	8.4827	1.4059	0	0	0	1.3805	1.5933	2.3136	4.5699	4.5004	5.3383	9.7498	8.4581	0.5573	3.6631	MB144-D-C8
91	AC1.Rm	MB144	D	N/A	D4	87.911	1.5293	2.6141	4.7138	3.2103	5.4028	2.1383	0.3351	1.0336	6.208	0	14.5817	17.7663	18.0064	5.9449	1.0278	0.428	0.8844	0	0.1397	1.9467	3.4941	1.943	11.4654	0.6798	MB144-D-D4
92	AC1.Rm	MB144	D	N/A	D8	369.289	1.3951	1.3865	6.714	12.0126	11.8446	10.599	9.8065	13.8512	12.6819	13.3905	30.5474	30.1612	37.77	37.8174	26.5623	26.7039	22.6103	21.6792	19.3045	22.4511	6.6706	12.0658	32.5717	22.5498	MB144-D-D8
93	AC1.Rm	MB144	D	N/A	E4	29.686	1.3996	1.7571	1.4071	0	0.3911	1.0833	0	3.5489	0.1684	2.8408	10.1234	3.7287	0	0	0	0.7207	0	0.327	1.6668	0.5229	0.991	1.5283	2.7704	0.6475	MB144-D-E4
94	AC1.Rm	MB144	D	N/A	E8	153.01	0.2746	3.5618	13.0346	15.479	5.7205	8.9122	7.2755	8.9993	11.0276	10.3613	18.384	24.0538	18.6366	1.0485	1.2918	0.3941	0.8233	1.1127	1.3977	1.2214	7.6141	9.3152	12.6829	0.9898	MB144-D-E8
95	AC1.Rm	MB144	D	N/A	F4	406.353	4.297	7.4511	11.3127	1.2402	6.3695	9.9122	17.3243	18.6133	16.9434	20.1754	26.72	33.7885	32.8249	29.3985	31.4971	33.6422	29.6774	25.1885	21.2758	28.7009	6.1341	16.5937	30.8458	27.697	MB144-D-F4
96	AC1.Rm	MB144	D	N/A	F8	274.054	0.444	0	2.4476	12.0626	12.9725	12.0183	14.3318	14.2737	13.8311	13.409	17.4326	21.6554	19.3169	19.2166	18.1762	19.2893	13.6135	15.0013	19.5472	15.0149	5.5853	13.5728	19.1595	16.4932	MB144-D-F8
97	AX	MB144	A	N/A	B3	281.765	0.3667	3.8626	5.3472	6.5434	9.7925	12.2252	13.952	13.1526	9.9586	13.1745	24.0379	29.8116	32.4723	27.0596	29.0017	20.3808	15.3307	7.9685	3.6161	3.7105	5.1825	12.4926	28.4766	10.2013	MB144-A-B3
98	AX	MB144	A	N/A	B7	362.462	6.2946	6.5156	11.9137	12.6933	16.4822	16.4777	14.8622	17.4096	14.4108	8.0049	17.0056	24.8787	31.286	35.6931	33.1175	28.9193	24.3949	17.9966	15.9046	8.201	10.7799	14.233	28.3962	19.0833	MB144-A-B7
99	AX	MB144	A	N/A	E3	162.491	2.4093	6.7095	9.8439	13.4161	8.8109	13.9	11.5351	2.863	7.9467	8.237	15.0437	20.8477	16.5358	11.8822	5.52	4.9761	0.8289	1.0417	0.1429	0	8.2379	8.8964	13.9659	1.3979	MB144-A-E3
100	AX	MB144	A	N/A	E7	242.603	0.9321	4.5541	0.5919	4.433	7.7852	12.8776	6.7495	3.7963	2.1255	6.7817	25.3055	25.0942	22.7233	29.1455	29.127	20.2578	11.8712	14.1775	8.86	5.4144	3.6593	6.4661	26.2791	12.1162	MB144-A-E7
101	AX	MB144	A	N/A	F7	153.276	1.4939	1.7751	6.3059	10.519	8.2635	6.8594	6.7602	2.7342	1.1596	2.1718	7.7901	19.7319	19.3145	15.426	20.2472	13.3147	1.491	2.8258	3.5212	1.5713	5.6715	3.937	16.5019	4.5448	MB144-A-F7
102	AX	MB144	B	N/A	B3	114.234	1.9821	7.0772	2.0208	6.6819	4.3877	4.0946	1.0904	1.0691	0	2.8295	13.9608	18.0187	18.08	21.8574	11.0838	0	0	0	0	0	4.4299	1.8167	16.6001	0	MB144-B-B3
103	AX	MB144	B	N/A	B7	126.057	3.1731	4.2956	6.4238	4.4136	7.6653	6.7575	7.1247	4.1145	1.3194	0	18.0856	18.8425	16.1154	6.485	3.2122	3.6428	6.5611	3.8189	0	4.0066	5.1943	3.8632	12.5481	3.6059	MB144-B-B7
104	AX	MB144	B	N/A	E3	246.302	3.69	7.0665	8.3365	12.4526	15.0384	13.1337	13.0249	10.4074	9.9531	8.4464	19.1871	32.7671	29.6666	18.8184	15.4249	10.4961	5.4349	7.2584	2.5938	3.1049	9.3168	10.9931	23.1728	5.7776	MB144-B-E3
105	AX	MB144	B	N/A	E7	195.848	2.4991	2.1397	2.7769	0.1454	7.4644	8.9397	10.4831	3.6234	5.2652	2.4831	16.6302	21.0602	21.1478	16.1248	6.3884	12.4462	12.7563	10.5986	16.7456	16.1302	3.0051	6.1589	16.2703	13.7354	MB144-B-E7
106	AX	MB144	B	N/A	F7	359.874	1.6342	4.5333	4.9661	10.5057	9.6846	8.6048	8.054	5.9289	5.9275	8.0713	28.8314	35.4215	30.8481	26.7605	27.1035	29.0658	32.1034	28.8613	29.6385	23.3302	6.2648	7.3173	29.793	28.5998	MB144-B-F7
107	AX	MB144	C	N/A	B3	346.852	0.1409	1.5925	5.2156	7.5565	8.9633	5.4934	4.3564	1.7635	5.7173	2.1529	28.5447	40.7871	40.2594	35.234	33.3883	32.5468	27.7787	22.8386	21.8004	20.7215	4.6938	3.8967	35.6427	25.1372	MB144-C-B3
108	AX	MB144	C	N/A	B7	460.576	1.5096	8.7577	13.4214	17.3583	17.5307	19.5156	23.5398	25.9677	25.9842	26.7629	34.3462	39.0695	38.9712	32.2803	27.2747	20.4907	21.4725	21.8594	21.638	22.8261	11.7155	24.354	34.3884	21.6573	MB144-C-B7
109	AX	MB144	C	N/A	E3	174.777	0.5699	6.9498	11.512	10.76	11.5818	9.7477	9.345	10.1673	8.8927	8.3632	20.8358	24.0127	19.962	12.5022	3.3564	0.7404	0.3283	1.2649	2.3774	1.5079	8.2747	9.3032	16.1338	1.2438	MB144-C-E3
110	AX	MB144	C	N/A	E7	204.912	4.1655	6.9301	12.5286	7.0389	9.4538	13.6051	11.8032	15.3844	9.7481	8.9123	20.7997	19.1071	18.3616	16.477	12.343	4.4541	3.5581	4.6857	2.3273	3.2283	8.0234	11.8906	17.4177	3.6507	MB144-C-E7
111	AX	MB144	C	N/A	F7	46.045	2.7597	2.3238	0	2.0394	0	0	0	0	0	0	9.0714	8.7558	5.7222	2.809	2.4989	1.9527	1.0707	2.1418	3.0987	1.801	1.4246	0	5.7715	2.013	MB144-C-F7
112	AX	MB144	D	N/A	B3	186.703	3.4583	9.1169	7.1902	10.6376	10.1555	7.3092	9.3501	12.065	11.2247	11.1115	18.1678	21.4586	18.3831	14.4302	12.6963	1.8671	3.4044	0.6786	2.1175	1.8802	8.1117	10.2121	17.0272	1.9895	MB144-D-B3
113	AX	MB144	D	N/A	B7	518.061	1.8288	6.4858	17.1082	19.5523	22.4049	19.737	19.535	20.8303	21.7425	26.5034	42.2586	43.9171	46.1005	36.7225	35.0041	33.2095	25.1328	31.9332	27.6277	20.4267	13.476	21.6696	40.8006	27.666	MB144-D-B7
114	AX	MB144	D	N/A	E3	335.573	2.2071	6.7155	10.2988	9.9138	9.0143	12.4535	15.9438	17.7125	18.5296	19.3645	26.4113	26.1251	27.4408	24.8089	22.7729	18.0669	18.1171	17.6517	16.08	15.9445	7.6299	16.8008	25.5118	17.172	MB144-D-E3
115	AX	MB144	D	N/A	E7	337.289	2.0626	5.4214	8.1898	11.7411	6.5106	8.1439	14.0125	13.5426	10.0189	9.7281	21.5736	27.2448	26.595	25.8182	27.592	29.4484	23.5905	20.5708	22.9235	22.5606	6.7851	11.0892	25.7647	23.8188	MB144-D-E7
116	AX	MB144	D	N/A	F7	516.149	0.4551	1.104	5.106	9.8299	11.9285	13.9948	13.3243	17.0096	18.9198	22.6782	41.7969	47.5433	51.5809	39.5663	42.9702	42.8904	42.4089	29.1614	32.1009	31.7796	5.6847	17.1853	44.6915	35.6682	MB144-D-F7
117	CC	MB144	A	N/A	A1	84.366	0.1638	4.7901	0.4251	5.5311	1.2026	0.9882	2.5797	2.8233	2.3469	8.1487	13.3139	17.8921	10.8791	7.0614	0.1356	1.2129	0.1435	1.6412	2.4754	0.6117	2.4226	3.3773	9.8564	1.2169	MB144-A-A1
118	CC	MB144	A	N/A	A5	193.936	0.4313	0.1772	6.4707	7.932	7.2686	7.2677	4.8571	7.8474	1.6447	0	26.4015	27.9857	26.8907	21.4149	24.714	8.1638	6.3665	5.6084	1.8327	0.6611	4.4559	4.3234	25.4814	4.5265	MB144-A-A5
119	CC	MB144	A	N/A	B1	63.643	11.66	0	0	13.558	0	0.3883	2.3329	2.1485	0	0	16.8701	16.3448	0.3401	0	0	0	0	0	0	0	5.0436	0.9739	6.711	0	MB144-A-B1
120	CC	MB144	A	N/A	B5	67.148	0	3.9647	4.1336	6.2384	6.7263	0.4605	0	0.1458	3.7065	0.8527	10.2957	3.7607	4.2965	4.2069	2.8073	3.9999	1.7648	4.5011	4.0816	1.2047	4.2126	1.0331	5.0734	3.1104	MB144-A-B5
121	CC	MB144	A	N/A	C1	214.228	0.1361	0	1.7215	6.6937	16.5194	14.3037	12.4639	2.785	10.0061	11.554	19.8597	20.3338	12.9229	20.8112	16.2218	14.0986	15.2068	10.2705	8.1815	0.1382	5.0142	10.2225	18.0299	9.5791	MB144-A-C1
122	CC	MB144	A	N/A	C5	296.794	3.0958	1.0851	4.8463	8.6286	7.1184	8.9394	12.1173	6.1825	6.9294	9.1292	19.0439	28.9689	32.6717	31.767	36.1784	33.7538	25.6864	12.7983	4.2503	3.6028	4.9548	8.6596	29.726	16.0183	MB144-A-C5
123	CC	MB144	A	N/A	D1	234.337	0.7045	15.3871	21.0813	18.339	12.4406	14.0674	12.8243	12.3849	4.5987	6.9535	15.8797	19.9057	23.1086	15.3912	13.8169	8.2096	2.5762	6.822	5.3451	4.5005	13.5905	10.1658	17.6204	5.4907	MB144-A-D1
124	CC	MB144	A	N/A	D5	210.391	1.0366	2.8096	9.3319	9.025	2.5784	5.7867	6.0454	7.6318	3.2119	1.2011	23.1651	30.657	30.445	29.1019	22.6213	21.1473	2.692	0.8029	1.0999	0	4.9563	4.7754	27.1981	5.1484	MB144-A-D5
125	CC	MB144	A	N/A	E1	191.831	6.6305	14.6774	12.5898	9.2334	5.6981	17.6955	12.4	2.1226	6.4494	11.2156	26.8468	29.3882	10.4584	3.7332	1.281	2.6306	6.6191	7.1634	3.6272	1.3712	9.7658	9.9766	14.3415	4.2823	MB144-A-E1
126	CC	MB144	A	N/A	E5	84.823	0.9757	1.5872	3.7738	2.3093	2.7994	0.957	3.4242	5.3729	0.9442	1.9564	18.6976	11.2644	6.894	10.4931	6.9268	3.7803	0.6989	1.187	0.7811	0	2.2891	2.5309	10.8552	1.2894	MB144-A-E5
127	CC	MB144	A	N/A	F1	312.958	2.0993	6.4696	13.0551	12.79	13.5412	18.2771	14.925	14.2091	12.8778	14.8605	30.3743	30.7487	31.889	27.1678	25.7193	22.34	7.0036	5.3605	4.0921	5.1584	9.591	15.0299	29.1798	8.7909	MB144-A-F1
128	CC	MB144	A	N/A	F5	114.252	0.1821	0	3.7815	6.4016	13.2431	3.1469	9.8654	5.8848	0.2965	7.9738	9.2531	18.8117	13.9442	3.1968	0.9625	3.4122	5.2088	3.4535	4.6072	0.6266	4.7216	5.4335	9.2337	3.4616	MB144-A-F5
129	CC	MB144	B	N/A	A1	135.97	4.8583	6.7483	9.1138	5.6561	8.4078	8.2692	4.9872	9.406	6.0061	24.1454	24.5243	17.0158	3.89	1.383	0	0.1359	0	0	0	1.4229	6.9569	10.5628	9.3626	0.3117	MB144-B-A1
130	CC	MB144	B	N/A	A5	66.032	0.3076	3.7858	0	2.4333	5.5812	4.4498	5.7177	6.4998	2.8682	4.299	4.2976	7.2052	6.1885	4.9254	2.2527	0.4225	0	0.477	2.9152	1.4062	2.4216	4.7669	4.9739	1.0442	MB144-B-A5
131	CC	MB144	B	N/A	B1	75.3	0.9264	1.4789	3.1936	3.4737	0.974	2.4206	0.7154	0.5827	3.9559	1.257	13.5541	16.2091	17.7999	2.0612	1.2852	2.4508	1.9832	0.8381	0	0.1408	2.0093	1.7863	10.1819	1.0826	MB144-B-B1
132	CC	MB144	B	N/A	B5	119.648	3.573	4.9387	4.6406	6.937	3.4773	0	0.5682	2.5547	3.0241	5.1399	24.4175	26.3269	10.2334	8.8482	1.8699	1.8606	2.1894	2.4644	4.2935	2.291	4.7133	2.2574	14.3392	2.6198	MB144-B-B5
133	CC	MB144	B	N/A	C1	102.281	1.2596	2.6734	8.1924	7.5769	13.0008	8.1445	0	0.3389	0.1357	6.8085	12.5552	21.5262	11.6217	8.3114	0.1361	0	0	0	0	0	6.5406	3.0855	10.8301	0	MB144-B-C1
134	CC	MB144	B	N/A	C5	188.225	2.4552	1.5907	5.3765	5.2447	7.3785	4.2743	4.4896	5.0688	2.3838	8.3742	25.2465	34.0229	21.6472	24.2124	5.0632	9.0076	5.94	4.7095	6.0566	5.6828	4.4091	4.9181	22.0384	6.2793	MB144-B-C5
135	CC	MB144	B	N/A	D1	303.171	4.5217	9.7913	11.3164	16.1956	20.5948	20.988	18.4425	21.4401	22.7133	22.6594	26.8926	30.2573	24.0697	17.7846	13.4333	7.1102	3.4759	2.7444	3.2319	5.5085	12.484	21.2487	22.4875	4.4142	MB144-B-D1
136	CC	MB144	B	N/A	D5	143.38	4.5322	8.9579	5.0804	14.2161	14.2527	7.9788	6.8948	3.293	7.0723	3.4639	12.1338	14.4073	13.9621	8.427	6.1742	4.1789	2.8394	1.2961	2.5981	1.621	9.4079	5.7406	11.0209	2.5067	MB144-B-D5
137	CC	MB144	B	N/A	E1	77.921	3.7845	5.9359	2.5124	5.4756	3.9848	7.2129	3.0538	1.1428	0.4789	2.9278	11.8205	12.9633	2.9755	2.7014	1.1161	1.6162	1.7497	3.3411	3.1275	0	4.3386	2.9632	6.3154	1.9669	MB144-B-E1
138	CC	MB144	B	N/A	E5	152.066	1.3373	3.5324	3.4281	2.4564	1.5296	7.1455	0	0	3.0586	0	20.5637	21.1556	19.7743	18.4469	16.2641	16.1053	14.1511	3.1167	0	0	2.4567	2.0408	19.2409	6.6746	MB144-B-E5
139	CC	MB144	B	N/A	F1	90.005	1.0879	0.9152	1.8058	12.8574	13.16	13.4929	0.9137	0.751	0.6395	4.8952	0	17.7716	10.784	8.733	0.1765	0	2.0213	0	0	0	5.9653	4.1385	7.493	0.4043	MB144-B-F1
140	CC	MB144	B	N/A	F5	251.019	3.9642	9.3881	11.914	12.8978	14.6362	13.5974	12.0953	13.6941	18.2998	10.9882	14.2748	21.9577	27.4621	19.9184	11.1918	6.9999	7.6351	7.7441	5.0973	7.2628	10.56	13.735	18.961	6.9478	MB144-B-F5
141	CC	MB144	C	N/A	A1	176.966	0.7683	3.4445	10.547	3.4469	3.2866	2.9183	4.8937	2.9698	5.2637	10.3137	19.7559	24.0389	25.0758	24.7016	16.8896	12.1715	4.3895	0.8461	0.152	1.093	4.2987	5.2718	22.0924	3.7304	MB144-C-A1
142	CC	MB144	C	N/A	A5	369.622	0.1679	11.268	15.9455	13.0258	16.784	16.896	17.1154	16.4221	17.6922	18.7413	29.4564	33.1251	35.1796	28.5895	23.4507	20.0761	16.5654	10.1865	13.608	15.3269	11.4382	17.3734	29.9603	15.1526	MB144-C-A5
143	CC	MB144	C	N/A	B1	129.432	0	2.5902	0	3.6336	0	0.9338	6.9813	0	7.0038	7.4039	14.9272	25.8688	26.5869	10.3387	14.0545	1.2537	1.0537	5.0374	0.8751	0.8893	1.2448	4.4645	18.3552	1.8218	MB144-C-B1
144	CC	MB144	C	N/A	B5	124.093	2.1434	6.5831	8.2114	7.1804	8.4424	6.9202	3.8619	5.7801	9.4736	9.5018	11.1748	11.232	11.9971	4.9507	3.4686	1.5529	1.5356	3.5487	2.0389	4.4955	6.5121	7.1075	8.5646	2.6343	MB144-C-B5
145	CC	MB144	C	N/A	C1	272.993	2.6666	17.6592	17.2818	17.0537	14.991	16.1486	16.6223	14.5227	13.8418	15.2802	16.9013	20.3161	23.6615	22.7338	16.4897	9.2506	8.8314	4.9876	2.38	1.3733	13.9305	15.2831	20.0205	5.3646	MB144-C-C1
146	CC	MB144	C	N/A	C5	142.073	3.0054	2.8047	3.9894	7.7066	8.9241	7.9718	1.8667	8.9503	4.91	4.3311	18.7649	22.0186	17.8361	16.9399	11.4262	0.4748	0	0	0.1522	0	5.286	5.606	17.3971	0.1254	MB144-C-C5
147	CC	MB144	C	N/A	D1	110.261	0.1353	2.5643	5.3086	7.7238	5.06	2.3412	5.796	3.7782	8.091	10.1857	13.7149	19.9169	17.859	5.1208	1.3763	0.8511	0	0.1401	0.1355	0.1623	4.1584	6.0384	11.5976	0.2578	MB144-C-D1
148	CC	MB144	C	N/A	D5	77.376	4.5172	5.6405	4.5881	1.3958	8.2418	5.876	2.476	5.2881	6.5596	3.7653	7.0876	6.9423	1.5863	2.3371	2.7759	1.184	1.3333	2.3625	2.7615	0.6566	4.8767	4.793	4.1458	1.6596	MB144-C-D5
149	CC	MB144	C	N/A	E1	102.643	1.3857	3.3152	10.8131	7.8719	4.4874	5.651	7.0846	5.229	4.6488	5.1189	10.5085	15.4359	4.1206	1.8181	1.6562	1.6254	2.4456	2.5312	2.315	4.5814	5.5746	5.5464	6.7079	2.6997	MB144-C-E1
150	CC	MB144	C	N/A	E5	101.551	0	6.6066	10.3582	7.1236	7.0476	3.0973	1.7841	4.605	6.8618	7.2326	18.2271	13.5857	4.6197	2.8996	2.9791	0.4884	0.8603	1.3586	0.6635	1.1518	6.2272	4.7162	8.4622	0.9045	MB144-C-E5
151	CC	MB144	C	N/A	F1	281.869	2.9222	9.1154	16.5407	21.16	20.0941	16.1612	21.6955	22.3766	20.2122	25.108	0.937	20.5057	26.72	22.5636	24.8349	5.5891	1.6975	1.167	0.6399	1.8287	13.9665	21.1107	19.1122	2.1844	MB144-C-F1
152	CC	MB144	C	N/A	F5	258.248	0.4651	2.8991	3.4459	13.9966	18.622	20.1954	17.9549	18.1317	16.1856	14.8559	24.3216	29.488	23.1944	22.2231	16.8593	4.09	2.0481	0.3046	3.3024	5.6647	7.8857	17.4647	23.2173	3.082	MB144-C-F5
153	CC	MB144	D	N/A	A1	156.082	1.1663	2.7785	5.0519	13.8275	1.3946	12.3074	7.9288	5.1762	3.6128	1.1336	12.1827	18.5385	19.7647	18.5722	9.6066	9.8221	2.415	1.1949	4.1196	5.4877	4.8438	6.0318	15.7329	4.6079	MB144-D-A1
154	CC	MB144	D	N/A	A5	84.127	3.5375	4.6763	3.9809	3.3492	3.8037	2.5347	6.9431	3.008	1.1796	5.0174	8.7003	10.4555	9.926	7.4298	1.9015	2.3128	1.9176	0	2.3977	1.0558	3.8695	3.7366	7.6826	1.5368	MB144-D-A5
155	CC	MB144	D	N/A	B1	234.034	1.6771	2.9789	3.0981	7.6075	9.2406	10.0774	11.4114	6.0387	7.6799	13.189	12.4765	18.9906	19.8584	17.2109	15.6555	17.8493	15.979	13.5051	13.9355	15.5745	4.9204	9.6793	16.8384	15.3687	MB144-D-B1
156	CC	MB144	D	N/A	B5	265.842	0.4239	0.8442	6.8199	11.5567	12.4842	9.9671	12.2288	13.5589	14.3407	14.2081	26.3742	29.7671	23.9518	21.9067	18.7776	18.1507	14.0503	10.1351	5.7715	0.5249	6.4258	12.8607	24.1555	9.7265	MB144-D-B5
157	CC	MB144	D	N/A	C1	77.086	1.728	2.0876	7.5203	5.9704	5.2949	6.4147	4.5572	5.6992	7.8478	4.1916	6.3354	3.7774	0.8637	1.7227	1.5064	2.2952	2.104	1.9217	2.7102	2.5371	4.5202	5.7421	2.8411	2.3136	MB144-D-C1
158	CC	MB144	D	N/A	C5	134.775	3.6067	6.1165	5.9165	12.8251	12.0656	13.1443	16.8567	10.6983	10.3453	13.0537	8.3205	5.7226	0.4619	1.8077	3.4321	1.3881	1.948	1.4176	2.4157	3.2323	8.1061	12.8197	3.9489	2.0803	MB144-D-C5
159	CC	MB144	D	N/A	D1	62.495	0.2021	4.8644	6.6508	6.3995	9.0159	5.3686	3.4228	0.4456	7.3587	2.0646	5.7046	5.0164	4.1862	1.7954	0	0	0	0	0	0	5.4265	3.732	3.3405	0	MB144-D-D1
160	CC	MB144	D	N/A	D5	154.072	3.5987	4.9783	14.5847	21.3369	10.5106	13.507	10.5003	10.0918	5.0011	7.6436	14.8283	16.0613	7.444	2.3006	1.6528	1.0217	1.1909	2.6964	3.1138	2.0097	11.0018	9.3487	8.4574	2.0065	MB144-D-D5
161	CC	MB144	D	N/A	E1	249.062	1.9849	5.7533	10.6429	13.7298	15.3788	16.4463	17.462	16.448	15.5918	14.1477	6.4176	14.1159	17.7766	17.1161	11.7613	15.1633	11.3961	10.4266	9.1421	8.1606	9.4979	16.0192	13.4375	10.8577	MB144-D-E1
162	CC	MB144	D	N/A	E5	94.092	0	4.4169	6.8228	8.8811	3.3709	5.1075	1.3235	0.2794	0.328	5.8893	13.0981	9.6728	13.0998	13.1179	4.6078	0	1.6174	1.1437	1.3156	0	4.6983	2.5855	10.7193	0.8153	MB144-D-E5
163	CC	MB144	D	N/A	F1	66.553	1.9822	1.5451	0.3963	0.3507	1.8233	1.8998	0.977	1.1411	3.9097	2.1156	8.8534	12.4669	7.3124	4.4546	0.8082	1.1858	3.2092	4.2268	5.3273	2.5683	1.2195	2.0086	6.7791	3.3035	MB144-D-F1
164	CC	MB144	D	N/A	F5	128	0.1419	5.6174	9.6209	10.3181	13.3872	9.4373	7.5723	6.2736	5.7503	2.2026	10.1285	15.7609	14.8457	10.0363	0.5866	1.0066	1.2959	0.4994	3.0936	0.4246	7.8171	6.2472	10.2716	1.264	MB144-D-F5
