# Supplementary material for: Monoassociation with bacterial isolates reveals the role of colonization, community complexity and abundance on locomotor behavior in larval zebrafish
Source: Anim Microbiome. 2021 Jan 21;3:12. doi: 10.1186/s42523-020-00069-x (PMC7818562; doi:10.1186/s42523-020-00069-x)
Supplement: Supplementary file 2 — Additional file 2: Data files and R script used to generate figures and conduct statistical analyses. [file 42523_2020_69_MOESM2_ESM.zip › row names.csv]

AC1_11_6A
AC1_11_6B
AC1_11_6C
AC1_11_6D
AC1_1_2C
AC1_1_2D
AC1_1_2A
AC1_1_2B
AC1_2_3A
AC1_2_3B
AC1_2_3C
AC1_3_4A
AC1_3_4B
AC1_3_4C
AC1_3_4D
AC1_4_5B
AC1_4_5C
AC1_4_5D
AC1_Mix2_9A
AC1_Mix2_9B
AC1_Mix2_9C
AC1_Mix2_9D
AC1_Mix1_8A
AC1_Mix1_8B
AC1_Mix1_8C
AC1_Mix1_8D
AC1_VC_7A
AC1_VC_7B
AC1_VC_7C
AC1_VC_7D
AX_1A
AX_1B
AX_1C
AX_1D
AX_1E
AX_1G
AX_1H
AC1_10A
AC1_10B
AC1_10D
CC_11A
CC_11B
CC_11C
