# Supplementary material for: Monoassociation with bacterial isolates reveals the role of colonization, community complexity and abundance on locomotor behavior in larval zebrafish
Source: Anim Microbiome. 2021 Jan 21;3:12. doi: 10.1186/s42523-020-00069-x (PMC7818562; doi:10.1186/s42523-020-00069-x)
Supplement: Supplementary file 2 — Additional file 2: Data files and R script used to generate figures and conduct statistical analyses. [file 42523_2020_69_MOESM2_ESM.zip › sequence data.csv]

Group	Otu001	Otu002	Otu003	Otu004	Otu005	Otu006	Otu007	Otu008	Otusumcyt	Otu009	Otu010	Otu011	Otu012	Otu013	Otu014	Otu015	Otu016	Otu017	Otu018	Otu019	Otu020	Otu021	Otu022	Otu023	Otu024	Otu025	Otu026	Otu027	Otu028	Otu029	Otu030	Otu031	Otu032	Otu033	Otu034	Otu035	Otu036	Otu037	Otu038	Otu039	Otu040	Otu041	Otu042	Otu043	Otu044	Otu045	Otu046	Otu047	Otu048
AC1_Mix1_8B	0	5675	201	1319	620	61	1267	0	1328	0	0	0	0	0	0	0	0	0	0	0	0	0	0	0	0	0	0	0	0	0	0	0	0	0	0	0	0	0	0	0	0	0	0	0	0	0	0	0	0
AC1_11_6B	0	13846	0	0	0	440	140	0	580	0	0	0	0	0	0	0	0	0	0	0	0	0	0	0	6	0	0	0	0	0	0	0	0	0	0	0	0	0	0	0	0	0	0	0	0	0	0	0	0
AC1_11_6D	0	13236	0	0	0	537	372	0	909	0	0	0	0	0	0	0	0	0	0	0	0	0	0	0	6	0	0	0	0	0	0	0	0	0	0	0	0	0	0	0	0	0	0	0	0	0	0	0	5
AC1_VC_7A	17797	0	0	0	0	5072	82	0	5154	0	0	0	0	0	0	0	0	0	0	0	0	0	0	0	4	0	0	0	0	0	0	0	0	0	0	0	0	0	0	0	0	0	0	0	0	0	0	0	0
AC1_VC_7C	11720	0	0	0	0	2425	67	0	2492	0	0	0	0	0	0	1	0	0	0	0	0	0	0	0	4	0	0	0	0	0	0	0	0	0	0	0	0	0	0	0	0	0	0	0	0	0	0	0	0
AC1_Mix1_8A	5	4889	164	609	475	6	1019	0	1025	0	0	0	0	0	0	0	0	0	0	0	0	0	0	0	0	0	0	0	0	0	0	0	0	0	0	0	0	0	0	0	0	0	0	0	0	0	0	0	0
AC1_11_6A	0	9289	0	0	0	422	190	0	612	0	0	0	0	0	0	0	0	0	0	0	0	1	0	0	5	0	0	0	0	0	0	0	0	0	0	0	0	0	0	0	0	0	0	0	0	0	0	0	1
AC1_3_4C	5	3	2060	0	0	597	112	5	714	0	0	0	0	0	0	0	0	0	0	0	0	2	0	0	1	0	0	0	0	0	0	0	0	0	0	0	0	0	0	0	0	0	0	0	0	0	0	0	1
AC1_11_6C	2	11446	0	0	0	514	647	0	1161	0	0	0	0	0	0	0	0	0	0	0	0	0	0	0	10	0	0	0	0	0	0	0	0	0	0	0	0	0	0	0	0	0	0	0	0	0	0	0	3
AC1_Mix2_9C	1354	9551	333	2523	1015	177	1447	0	1624	0	0	0	0	0	0	0	0	0	0	0	0	1	0	0	1	0	0	1	0	0	0	0	0	0	0	0	0	0	0	0	0	0	0	0	0	0	0	0	0
AC1_Mix2_9A	1094	3197	289	1082	360	3	471	0	474	0	0	0	0	0	0	0	0	0	0	0	0	0	0	0	4	0	0	0	0	0	0	0	0	0	0	0	0	0	0	0	0	0	0	0	0	0	0	0	0
AC1_Mix1_8D	0	4148	103	643	215	24	428	0	452	0	0	0	0	0	0	0	0	0	0	0	0	1	0	0	1	0	0	0	0	0	0	0	0	0	0	0	0	0	0	0	0	0	0	0	0	0	0	0	0
AC1_VC_7B	5587	0	0	0	0	774	45	0	819	0	0	0	0	0	0	0	0	0	0	0	0	0	0	0	1	134	0	0	0	0	0	0	0	0	0	0	0	0	0	0	0	0	0	0	0	0	0	0	0
AC1_2_3B	17606	0	0	2	0	1808	55	0	1863	0	0	0	0	0	0	0	0	0	0	0	0	0	0	0	3	0	0	0	0	0	0	0	0	0	0	0	0	0	0	0	0	0	0	0	0	0	0	0	0
AC1_Mix2_9B	876	2990	50	77	275	2	295	0	297	0	0	0	0	0	0	0	0	0	0	0	0	0	0	0	0	0	0	0	0	0	0	0	0	0	0	0	0	0	0	0	0	0	0	0	0	0	0	0	0
AC1_Mix2_9D	385	3089	87	478	164	30	591	3	624	0	0	0	0	0	0	0	0	0	0	0	0	2	0	0	0	0	0	0	0	0	0	0	1	0	0	0	0	0	0	0	0	0	0	0	0	0	0	0	0
AC1_2_3C	20757	0	0	2	0	3339	151	1	3491	0	0	0	0	0	0	0	0	0	0	0	0	0	0	0	5	0	0	0	0	0	0	0	0	0	0	0	0	0	0	0	0	0	0	0	0	0	0	0	0
AC1_Mix1_8C	0	4006	108	431	266	6	299	0	305	0	0	0	0	0	0	0	0	0	0	0	0	0	0	0	4	0	0	0	0	0	0	0	0	0	0	0	0	0	0	0	0	0	0	0	0	0	0	0	0
AC1_4_5C	0	1	0	0	1801	464	14	0	478	0	0	0	0	0	0	0	0	0	0	0	0	0	0	0	9	0	0	0	0	0	0	0	0	0	0	0	0	0	0	0	0	0	0	0	0	0	0	0	2
AC1_3_4D	2	3	1132	0	0	567	101	6	674	0	0	0	0	0	0	0	0	0	0	0	0	4	0	0	13	0	0	0	0	0	0	0	0	0	0	0	0	0	0	0	0	0	0	0	0	0	0	0	1
AC1_3_4B	3	0	1107	1	0	210	54	5	269	0	0	0	0	0	0	0	0	0	0	0	0	0	0	0	14	0	0	0	0	0	0	0	0	0	0	0	0	0	0	0	0	0	0	0	0	0	0	0	0
AC1_4_5B	0	0	0	0	805	201	29	0	230	0	0	0	0	0	0	0	0	0	0	0	0	2	0	0	2	0	0	0	0	0	0	0	0	0	0	0	0	0	0	0	0	0	0	0	0	0	0	0	0
AC1_10B	0	15	0	0	9	0	0	0	0	187	480	62	389	372	114	0	0	36	0	1	0	0	17	1	1	0	0	0	0	0	15	21	5	5	23	3	2	6	7	0	6	3	2	13	1	0	9	0	0
AC1_VC_7D	7277	0	0	0	0	1274	45	0	1319	0	0	0	0	0	0	1	0	0	0	0	0	1	0	0	5	0	0	0	0	0	0	0	0	0	0	0	0	0	0	0	0	0	0	0	0	0	0	0	1
AC1_3_4A	2	0	1070	6	0	288	140	123	551	0	0	0	0	0	0	0	0	0	0	0	0	0	0	0	8	0	0	0	0	0	0	0	0	0	0	0	0	0	0	0	0	0	0	0	0	0	0	0	0
AC1_4_5D	0	0	0	0	1121	208	23	5	236	0	0	0	0	0	0	0	0	0	0	0	0	6	0	0	3	0	0	0	0	0	0	0	0	0	0	0	0	0	0	0	0	0	0	0	0	0	0	0	1
AC1_2_3A	9524	0	0	0	0	756	81	0	837	0	0	0	0	0	0	0	0	0	0	0	0	0	0	0	4	0	0	0	0	0	0	0	0	0	0	0	0	0	0	0	0	0	0	0	0	0	0	0	0
AX_1C	0	1	0	0	0	112	0	589	701	0	0	0	0	0	0	0	0	0	0	0	0	0	0	0	1	0	0	0	0	0	0	0	0	0	0	0	0	0	0	0	0	0	0	0	0	0	0	0	0
AX_1B	0	0	0	1	0	1022	0	1428	2450	0	0	0	0	0	0	0	0	0	0	0	0	5	0	0	5	0	0	1	0	0	0	0	0	0	0	0	0	0	0	0	0	0	0	0	0	0	0	0	0
AX_1D	0	1	0	0	0	89	0	318	407	0	0	0	0	0	0	0	0	0	0	0	0	1	0	0	3	0	0	0	0	0	0	0	0	0	0	0	0	0	0	0	0	0	0	0	0	0	0	0	0
AX_1H	1	0	0	1	0	306	0	0	306	0	0	0	0	0	0	0	0	0	0	0	0	0	0	0	0	0	0	0	0	0	0	0	0	0	0	0	0	0	0	0	0	0	0	0	0	0	0	0	0
AX_1G	0	1	0	0	0	160	0	497	657	0	0	0	0	0	0	0	0	0	0	0	0	0	0	0	0	0	0	0	0	0	0	0	0	0	0	0	0	0	0	0	0	0	0	0	0	0	0	0	0
AC1_1_2B	1	0	0	1027	0	4	0	28	32	0	0	0	0	0	0	0	0	0	0	0	0	2	0	0	1	0	0	0	0	0	0	0	0	0	0	0	0	0	0	0	0	0	0	0	0	0	0	0	0
AX_1E	0	0	0	0	0	133	0	144	277	0	0	0	0	0	0	289	0	0	0	0	0	5	0	0	2	0	0	0	0	0	0	0	0	0	0	0	0	0	0	0	0	0	0	0	0	0	0	0	0
AC1_10A	0	73	1	0	0	0	0	0	0	1381	151	589	131	0	46	0	0	45	0	7	129	1	86	94	2	0	0	0	0	54	24	19	34	47	4	13	23	9	3	0	3	28	8	3	24	0	6	0	0
CC_11C	55	11	3	2	153	0	0	0	0	146	33	50	5	10	50	0	103	15	29	40	20	2	19	32	0	0	24	68	25	2	3	7	2	4	30	2	0	9	0	0	3	0	6	1	0	19	0	13	0
AC1_1_2A	0	1	0	472	0	2	3	14	19	0	0	0	0	0	0	0	0	0	0	0	0	0	0	0	0	0	0	0	0	0	0	0	0	0	0	0	0	0	0	0	0	0	0	0	0	0	0	0	0
AX_1A	0	0	0	0	0	275	0	143	418	0	0	0	0	0	0	0	0	0	0	0	0	1	0	0	1	0	0	0	0	0	0	0	0	0	0	0	0	0	0	0	0	0	0	0	0	0	0	0	0
CC_11B	63	48	11	4	114	0	0	0	0	256	26	13	22	33	31	0	62	8	21	41	5	0	1	17	0	0	44	11	57	0	3	6	4	4	0	0	1	2	0	39	11	0	1	4	0	0	0	7	0
AC1_10D	0	0	0	0	0	0	0	0	0	151	570	39	154	7	136	0	1	102	0	0	0	1	25	1	0	0	0	0	0	0	15	12	6	3	0	9	1	4	30	0	6	0	6	8	0	0	7	0	0
CC_11A	64	413	0	0	32	0	0	0	0	62	5	16	2	16	0	0	61	1	132	52	0	3	0	1	0	0	52	38	19	41	25	3	12	1	0	28	27	17	0	0	2	0	7	0	0	4	1	2	0
AC1_1_2C	0	0	0	1020	0	62	25	15	102	0	0	0	0	0	0	0	0	0	0	0	0	0	0	0	4	0	0	0	0	0	0	0	0	0	0	0	0	0	0	0	0	0	0	0	0	0	0	0	0
AC1_1_2D	0	0	0	1049	0	4	4	35	43	0	0	0	0	0	0	0	0	0	0	0	0	6	0	0	2	0	0	0	0	0	0	0	0	0	0	0	0	0	0	0	0	0	0	0	0	0	0	0	0
[truncated: 209 more columns]
