# Supplementary material for: Monoassociation with bacterial isolates reveals the role of colonization, community complexity and abundance on locomotor behavior in larval zebrafish
Source: Anim Microbiome. 2021 Jan 21;3:12. doi: 10.1186/s42523-020-00069-x (PMC7818562; doi:10.1186/s42523-020-00069-x)
Supplement: Supplementary file 2 — Additional file 2: Data files and R script used to generate figures and conduct statistical analyses. [file 42523_2020_69_MOESM2_ESM.zip › taxmat.csv]

Kingdom	Phylum	Class	Order	Family	Genus
Bacteria(100)	Proteobacteria(100)	Gammaproteobacteria(100)	Vibrionales(100)	Vibrionaceae(100)	Vibrio(100)
Bacteria(100)	Proteobacteria(100)	Gammaproteobacteria(100)	Aeromonadales(100)	Aeromonadaceae(100)	Aeromonas(100)
Bacteria(100)	Proteobacteria(100)	Betaproteobacteria(100)	Burkholderiales(100)	Comamonadaceae(100)	Comamonas(100)
Bacteria(100)	Proteobacteria(100)	Gammaproteobacteria(100)	Pseudomonadales(100)	Moraxellaceae(100)	Acinetobacter(100)
Bacteria(100)	Proteobacteria(100)	Betaproteobacteria(100)	Burkholderiales(100)	Comamonadaceae(100)	Comamonadaceae_unclassified(100)
Bacteria(100)	Bacteroidetes(100)	Cytophagia(100)	Cytophagales(100)	Cytophagales_unclassified(100)	Cytophagales_unclassified(100)
Bacteria(100)	Bacteroidetes(100)	Cytophagia(100)	Cytophagales(100)	Cytophagales_unclassified(100)	Cytophagales_unclassified(100)
Bacteria(100)	Bacteroidetes(100)	Cytophagia(100)	Cytophagales(100)	Chryseolinea(100)	Chryseolinea_unclassified(100)
Bacteria(100)	Proteobacteria(100)	Gammaproteobacteria(100)	Chromatiales(100)	Chromatiaceae(100)	Rheinheimera(100)
Bacteria(100)	Proteobacteria(100)	Betaproteobacteria(100)	Burkholderiales(100)	Comamonadaceae(100)	Comamonadaceae_unclassified(100)
Bacteria(100)	Proteobacteria(100)	Gammaproteobacteria(100)	Pseudomonadales(100)	Pseudomonadaceae(100)	Pseudomonas(100)
Bacteria(100)	Proteobacteria(100)	Gammaproteobacteria(100)	Pseudomonadales(100)	Moraxellaceae(100)	Moraxellaceae_unclassified(100)
Bacteria(100)	Proteobacteria(100)	Betaproteobacteria(100)	Burkholderiales(100)	Burkholderiaceae(100)	Chitinimonas(100)
Bacteria(100)	Bacteroidetes(100)	Cytophagia(100)	Cytophagales(100)	Cytophagaceae(100)	Runella(100)
Bacteria(100)	Firmicutes(100)	Bacilli(100)	Bacillales(100)	Bacillales_unclassified(100)	Bacillales_unclassified(100)
Bacteria(100)	Proteobacteria(100)	Betaproteobacteria(100)	Burkholderiales(100)	Comamonadaceae(100)	Pelomonas(100)
Bacteria(100)	Proteobacteria(100)	Betaproteobacteria(100)	Neisseriales(100)	Neisseriaceae(100)	Leeia(100)
Bacteria(100)	Bacteroidetes(100)	Cytophagia(100)	Cytophagales(100)	Cytophagaceae(100)	Flectobacillus(100)
Bacteria(100)	Proteobacteria(100)	Betaproteobacteria(100)	Burkholderiales(100)	Comamonadaceae(100)	Comamonadaceae_unclassified(100)
Bacteria(100)	Bacteria_unclassified(100)	Bacteria_unclassified(100)	Bacteria_unclassified(100)	Bacteria_unclassified(100)	Bacteria_unclassified(100)
Bacteria(100)	Proteobacteria(100)	Gammaproteobacteria(100)	Enterobacteriales(100)	Enterobacteriaceae(100)	Enterobacteriaceae_unclassified(98)
Bacteria(100)	Proteobacteria(100)	Betaproteobacteria(100)	Burkholderiales(100)	Burkholderiales_unclassified(100)	Burkholderiales_unclassified(100)
Bacteria(100)	Proteobacteria(100)	Betaproteobacteria(100)	Burkholderiales(100)	Burkholderiales_unclassified(100)	Burkholderiales_unclassified(100)
Bacteria(100)	Spirochaetes(100)	Spirochaetia(100)	Spirochaetales(100)	Leptospiraceae(100)	Turneriella(100)
Bacteria(100)	Bacteroidetes(100)	Bacteroidetes_unclassified(100)	Bacteroidetes_unclassified(100)	Bacteroidetes_unclassified(100)	Bacteroidetes_unclassified(100)
Bacteria(100)	Proteobacteria(100)	Gammaproteobacteria(100)	Xanthomonadales(100)	Sinobacteraceae(100)	Sinobacteraceae_unclassified(100)
Bacteria(100)	Proteobacteria(100)	Betaproteobacteria(100)	Burkholderiales(100)	Oxalobacteraceae(100)	Oxalobacteraceae_unclassified(99)
Bacteria(100)	Proteobacteria(100)	Gammaproteobacteria(100)	Alteromonadales(100)	Shewanellaceae(100)	Shewanella(100)
Bacteria(100)	Bacteroidetes(100)	Flavobacteriia(100)	Flavobacteriales(100)	Cryomorphaceae(100)	Fluviicola(100)
Bacteria(100)	Proteobacteria(100)	Betaproteobacteria(100)	Betaproteobacteria_unclassified(100)	Betaproteobacteria_unclassified(100)	Betaproteobacteria_unclassified(100)
Bacteria(100)	Bacteria_unclassified(100)	Bacteria_unclassified(100)	Bacteria_unclassified(100)	Bacteria_unclassified(100)	Bacteria_unclassified(100)
Bacteria(100)	Proteobacteria(100)	Alphaproteobacteria(100)	Rhodobacterales(100)	Rhodobacteraceae(100)	Rhodobacteraceae_unclassified(100)
Bacteria(100)	Proteobacteria(100)	Gammaproteobacteria(100)	Gammaproteobacteria_unclassified(100)	Gammaproteobacteria_unclassified(100)	Gammaproteobacteria_unclassified(100)
Bacteria(100)	Bacteria_unclassified(100)	Bacteria_unclassified(100)	Bacteria_unclassified(100)	Bacteria_unclassified(100)	Bacteria_unclassified(100)
Bacteria(100)	Proteobacteria(100)	Proteobacteria_unclassified(100)	Proteobacteria_unclassified(100)	Proteobacteria_unclassified(100)	Proteobacteria_unclassified(100)
Bacteria(100)	Proteobacteria(100)	Alphaproteobacteria(100)	Rhodospirillales(100)	Reyranella(100)	Reyranella_unclassified(100)
Bacteria(100)	Proteobacteria(100)	Proteobacteria_unclassified(100)	Proteobacteria_unclassified(100)	Proteobacteria_unclassified(100)	Proteobacteria_unclassified(100)
Bacteria(100)	Proteobacteria(100)	Betaproteobacteria(100)	Burkholderiales(100)	Burkholderiaceae(100)	Limnobacter(100)
Bacteria(100)	Bacteroidetes(100)	Bacteroidetes_unclassified(100)	Bacteroidetes_unclassified(100)	Bacteroidetes_unclassified(100)	Bacteroidetes_unclassified(100)
Bacteria(100)	Bacteroidetes(100)	Sphingobacteriia(100)	Sphingobacteriales(100)	Sphingobacteriales_unclassified(100)	Sphingobacteriales_unclassified(100)
Bacteria(100)	Bacteroidetes(100)	Sphingobacteriia(100)	Sphingobacteriales(100)	Chitinophagaceae(100)	Sediminibacterium(100)
Bacteria(100)	Bacteria_unclassified(100)	Bacteria_unclassified(100)	Bacteria_unclassified(100)	Bacteria_unclassified(100)	Bacteria_unclassified(100)
Bacteria(100)	Bacteria_unclassified(100)	Bacteria_unclassified(100)	Bacteria_unclassified(100)	Bacteria_unclassified(100)	Bacteria_unclassified(100)
Bacteria(100)	Proteobacteria(100)	Betaproteobacteria(100)	Neisseriales(100)	Neisseriaceae(100)	Vogesella(100)
Bacteria(100)	Proteobacteria(100)	Deltaproteobacteria(100)	Bdellovibrionales(100)	Bdellovibrionaceae(100)	Bdellovibrio(100)
Bacteria(100)	Proteobacteria(100)	Alphaproteobacteria(100)	Rhizobiales(100)	Rhizobiaceae(100)	Shinella(100)
Bacteria(100)	Proteobacteria(100)	Deltaproteobacteria(100)	Bdellovibrionales(100)	Bdellovibrionaceae(100)	Bdellovibrio(100)
Bacteria(100)	Proteobacteria(100)	Gammaproteobacteria(100)	Aeromonadales(100)	Aeromonadaceae(100)	Tolumonas(100)
Bacteria(100)	Proteobacteria(100)	Alphaproteobacteria(100)	Rhodobacterales(100)	Rhodobacteraceae(100)	Rhodobacteraceae_unclassified(100)
Bacteria(100)	Bacteria_unclassified(100)	Bacteria_unclassified(100)	Bacteria_unclassified(100)	Bacteria_unclassified(100)	Bacteria_unclassified(100)
Bacteria(100)	Proteobacteria(100)	Alphaproteobacteria(100)	Rhodospirillales(100)	Reyranella(100)	Reyranella_unclassified(100)
Bacteria(100)	Proteobacteria(100)	Alphaproteobacteria(100)	Rhizobiales(100)	Rhizobiaceae(100)	Rhizobiaceae_unclassified(100)
Bacteria(100)	Proteobacteria(100)	Betaproteobacteria(100)	Betaproteobacteria_unclassified(100)	Betaproteobacteria_unclassified(100)	Betaproteobacteria_unclassified(100)
Bacteria(100)	Bacteroidetes(100)	Flavobacteriia(100)	Flavobacteriales(100)	Flavobacteriaceae(100)	Chryseobacterium(100)
Bacteria(100)	Proteobacteria(100)	Gammaproteobacteria(100)	Pseudomonadales(100)	Pseudomonadaceae(100)	Pseudomonas(65)
Bacteria(100)	Spirochaetes(100)	Spirochaetia(100)	Spirochaetales(100)	Leptospiraceae(100)	Leptospira(100)
Bacteria(100)	Proteobacteria(100)	Alphaproteobacteria(100)	Rhizobiales(100)	Rhizobiaceae(100)	Rhizobium(100)
Bacteria(100)	Proteobacteria(100)	Gammaproteobacteria(100)	Pseudomonadales(100)	Pseudomonadaceae(100)	Pseudomonas(100)
Bacteria(100)	Bacteria_unclassified(100)	Bacteria_unclassified(100)	Bacteria_unclassified(100)	Bacteria_unclassified(100)	Bacteria_unclassified(100)
Bacteria(100)	Proteobacteria(100)	Betaproteobacteria(100)	Burkholderiales(100)	Comamonadaceae(100)	Acidovorax(100)
Bacteria(100)	Proteobacteria(100)	Betaproteobacteria(100)	Burkholderiales(100)	Comamonadaceae(100)	Variovorax(100)
Bacteria(100)	Proteobacteria(100)	Alphaproteobacteria(100)	Caulobacterales(100)	Caulobacteraceae(100)	Phenylobacterium(100)
Bacteria(100)	Proteobacteria(100)	Alphaproteobacteria(100)	Caulobacterales(100)	Caulobacteraceae(100)	Phenylobacterium(100)
Bacteria(100)	Proteobacteria(100)	Betaproteobacteria(100)	Burkholderiales(100)	Burkholderiales_unclassified(100)	Burkholderiales_unclassified(100)
Bacteria(100)	Proteobacteria(100)	Deltaproteobacteria(100)	Myxococcales(100)	Myxococcales_unclassified(100)	Myxococcales_unclassified(100)
Bacteria(100)	Proteobacteria(100)	Deltaproteobacteria(100)	Deltaproteobacteria_unclassified(100)	Deltaproteobacteria_unclassified(100)	Deltaproteobacteria_unclassified(100)
Bacteria(100)	Proteobacteria(100)	Betaproteobacteria(100)	Neisseriales(100)	Neisseriaceae(100)	Rivicola(100)
Bacteria(100)	Bacteria_unclassified(100)	Bacteria_unclassified(100)	Bacteria_unclassified(100)	Bacteria_unclassified(100)	Bacteria_unclassified(100)
Bacteria(100)	Proteobacteria(100)	Alphaproteobacteria(100)	Alphaproteobacteria_unclassified(100)	Alphaproteobacteria_unclassified(100)	Alphaproteobacteria_unclassified(100)
Bacteria(100)	Proteobacteria(100)	Alphaproteobacteria(100)	Sphingomonadales(100)	Sphingomonadaceae(100)	Sphingomonadaceae_unclassified(75)
Bacteria(100)	Proteobacteria(100)	Proteobacteria_unclassified(100)	Proteobacteria_unclassified(100)	Proteobacteria_unclassified(100)	Proteobacteria_unclassified(100)
Bacteria(100)	Bacteria_unclassified(100)	Bacteria_unclassified(100)	Bacteria_unclassified(100)	Bacteria_unclassified(100)	Bacteria_unclassified(100)
Bacteria(100)	Proteobacteria(100)	Gammaproteobacteria(100)	Pseudomonadales(100)	Pseudomonadaceae(100)	Pseudomonas(100)
Bacteria(100)	Bacteria_unclassified(100)	Bacteria_unclassified(100)	Bacteria_unclassified(100)	Bacteria_unclassified(100)	Bacteria_unclassified(100)
Bacteria(100)	Proteobacteria(100)	Gammaproteobacteria(100)	Legionellales(100)	Legionellaceae(100)	Legionella(100)
Bacteria(100)	Proteobacteria(100)	Deltaproteobacteria(100)	Desulfovibrionales(100)	Desulfovibrionaceae(100)	Desulfovibrio(100)
Bacteria(100)	Proteobacteria(100)	Deltaproteobacteria(100)	Deltaproteobacteria_unclassified(100)	Deltaproteobacteria_unclassified(100)	Deltaproteobacteria_unclassified(100)
Bacteria(100)	Proteobacteria(100)	Gammaproteobacteria(100)	Vibrionales(100)	Vibrionaceae(100)	Vibrio(67)
Bacteria(100)	Proteobacteria(100)	Proteobacteria_unclassified(100)	Proteobacteria_unclassified(100)	Proteobacteria_unclassified(100)	Proteobacteria_unclassified(100)
Bacteria(100)	Proteobacteria(100)	Deltaproteobacteria(100)	Bdellovibrionales(100)	Bdellovibrionaceae(100)	Bdellovibrio(100)
Bacteria(100)	Proteobacteria(100)	Alphaproteobacteria(100)	Alphaproteobacteria_unclassified(100)	Alphaproteobacteria_unclassified(100)	Alphaproteobacteria_unclassified(100)
Bacteria(100)	Proteobacteria(100)	Alphaproteobacteria(100)	Rhodospirillales(100)	Acetobacteraceae(100)	Acetobacteraceae_unclassified(100)
Bacteria(100)	Proteobacteria(100)	Deltaproteobacteria(100)	Myxococcales(80)	Myxococcales_unclassified(80)	Myxococcales_unclassified(80)
Bacteria(100)	Bacteria_unclassified(100)	Bacteria_unclassified(100)	Bacteria_unclassified(100)	Bacteria_unclassified(100)	Bacteria_unclassified(100)
Bacteria(100)	Actinobacteria(100)	Actinobacteria(100)	Actinomycetales(100)	Mycobacteriaceae(100)	Mycobacterium(100)
Bacteria(100)	Proteobacteria(100)	Alphaproteobacteria(100)	Rhizobiales(100)	Bradyrhizobiaceae(100)	Bosea(100)
Bacteria(100)	Proteobacteria(100)	Alphaproteobacteria(100)	Rhizobiales(100)	Rhizobiales_unclassified(61)	Rhizobiales_unclassified(61)
Bacteria(100)	Proteobacteria(100)	Betaproteobacteria(100)	Burkholderiales(100)	Comamonadaceae(100)	Hydrogenophaga(100)
Bacteria(100)	Proteobacteria(100)	Gammaproteobacteria(100)	Enterobacteriales(100)	Enterobacteriaceae(100)	Enterobacteriaceae_unclassified(100)
Bacteria(100)	Bacteria_unclassified(100)	Bacteria_unclassified(100)	Bacteria_unclassified(100)	Bacteria_unclassified(100)	Bacteria_unclassified(100)
Bacteria(100)	Proteobacteria(100)	Gammaproteobacteria(100)	Gammaproteobacteria_unclassified(100)	Gammaproteobacteria_unclassified(100)	Gammaproteobacteria_unclassified(100)
Bacteria(100)	Bacteria_unclassified(100)	Bacteria_unclassified(100)	Bacteria_unclassified(100)	Bacteria_unclassified(100)	Bacteria_unclassified(100)
Bacteria(100)	Proteobacteria(100)	Alphaproteobacteria(100)	Alphaproteobacteria_unclassified(100)	Alphaproteobacteria_unclassified(100)	Alphaproteobacteria_unclassified(100)
Bacteria(100)	Proteobacteria(100)	Proteobacteria_unclassified(100)	Proteobacteria_unclassified(100)	Proteobacteria_unclassified(100)	Proteobacteria_unclassified(100)
Bacteria(100)	Proteobacteria(100)	Gammaproteobacteria(100)	Aeromonadales(100)	Aeromonadaceae(100)	Aeromonas(100)
Bacteria(100)	Proteobacteria(100)	Deltaproteobacteria(100)	Deltaproteobacteria_unclassified(100)	Deltaproteobacteria_unclassified(100)	Deltaproteobacteria_unclassified(100)
Bacteria(100)	Proteobacteria(100)	Deltaproteobacteria(100)	Bdellovibrionales(100)	Bdellovibrionaceae(100)	Bdellovibrio(100)
Bacteria(100)	Bacteria_unclassified(100)	Bacteria_unclassified(100)	Bacteria_unclassified(100)	Bacteria_unclassified(100)	Bacteria_unclassified(100)
Bacteria(100)	Proteobacteria(100)	Betaproteobacteria(100)	Burkholderiales(100)	Burkholderiales_incertae_sedis(67)	Aquabacterium(67)
Bacteria(100)	Proteobacteria(100)	Betaproteobacteria(67)	Burkholderiales(67)	Comamonadaceae(67)	Comamonadaceae_unclassified(67)
Bacteria(100)	Actinobacteria(100)	Actinobacteria(100)	Actinomycetales(100)	Microbacteriaceae(100)	Microbacteriaceae_unclassified(100)
Bacteria(100)	Bacteria_unclassified(100)	Bacteria_unclassified(100)	Bacteria_unclassified(100)	Bacteria_unclassified(100)	Bacteria_unclassified(100)
Bacteria(100)	Proteobacteria(100)	Gammaproteobacteria(100)	Xanthomonadales(100)	Sinobacteraceae(100)	Solimonas(100)
Bacteria(100)	Proteobacteria(100)	Betaproteobacteria(100)	Burkholderiales(100)	Comamonadaceae(100)	Comamonas(100)
Bacteria(100)	Proteobacteria(100)	Gammaproteobacteria(100)	Enterobacteriales(100)	Enterobacteriaceae(100)	Escherichia/Shigella(100)
Bacteria(100)	Bacteria_unclassified(100)	Bacteria_unclassified(100)	Bacteria_unclassified(100)	Bacteria_unclassified(100)	Bacteria_unclassified(100)
Bacteria(100)	Proteobacteria(100)	Alphaproteobacteria(100)	Rhizobiales(100)	Phyllobacteriaceae(100)	Phyllobacteriaceae_unclassified(100)
Bacteria(100)	Proteobacteria(100)	Gammaproteobacteria(100)	Pseudomonadales(100)	Pseudomonadaceae(100)	Pseudomonadaceae_unclassified(100)
Bacteria(100)	Firmicutes(100)	Bacilli(100)	Lactobacillales(100)	Carnobacteriaceae(100)	Alkalibacterium(100)
Bacteria(100)	Firmicutes(100)	Bacilli(100)	Bacillales(100)	Staphylococcaceae(100)	Staphylococcus(100)
Bacteria(100)	Proteobacteria(100)	Gammaproteobacteria(100)	Aeromonadales(100)	Aeromonadaceae(100)	Aeromonas(100)
Bacteria(100)	Proteobacteria(100)	Gammaproteobacteria(100)	Vibrionales(100)	Vibrionaceae(100)	Vibrionaceae_unclassified(100)
Bacteria(100)	Proteobacteria(100)	Alphaproteobacteria(100)	Alphaproteobacteria_unclassified(100)	Alphaproteobacteria_unclassified(100)	Alphaproteobacteria_unclassified(100)
Bacteria(100)	Firmicutes(100)	Bacilli(100)	Lactobacillales(100)	Streptococcaceae(100)	Streptococcus(100)
Bacteria(100)	Proteobacteria(100)	Gammaproteobacteria(100)	Xanthomonadales(100)	Xanthomonadaceae(100)	Xanthomonadaceae_unclassified(100)
Bacteria(100)	Acidobacteria(100)	Holophagae(100)	Holophagales(100)	Holophagaceae(100)	Holophagaceae_unclassified(100)
Bacteria(100)	Proteobacteria(100)	Gammaproteobacteria(100)	Gammaproteobacteria_unclassified(100)	Gammaproteobacteria_unclassified(100)	Gammaproteobacteria_unclassified(100)
Bacteria(100)	Proteobacteria(100)	Alphaproteobacteria(100)	Sphingomonadales(100)	Sphingomonadaceae(100)	Sphingopyxis(100)
Bacteria(100)	Bacteria_unclassified(100)	Bacteria_unclassified(100)	Bacteria_unclassified(100)	Bacteria_unclassified(100)	Bacteria_unclassified(100)
Bacteria(100)	Bacteroidetes(100)	Bacteroidia(100)	Bacteroidales(100)	Bacteroidales_unclassified(100)	Bacteroidales_unclassified(100)
Bacteria(100)	Proteobacteria(100)	Deltaproteobacteria(100)	Bdellovibrionales(100)	Bdellovibrionaceae(100)	Bdellovibrio(100)
Bacteria(100)	Proteobacteria(100)	Epsilonproteobacteria(100)	Campylobacterales(100)	Campylobacteraceae(100)	Sulfurospirillum(100)
Bacteria(100)	Proteobacteria(100)	Deltaproteobacteria(100)	Bdellovibrionales(100)	Bdellovibrionaceae(100)	Bdellovibrio(100)
Bacteria(100)	Proteobacteria(100)	Alphaproteobacteria(100)	Sphingomonadales(100)	Sphingomonadaceae(100)	Sphingomonadaceae_unclassified(100)
Bacteria(100)	Proteobacteria(100)	Deltaproteobacteria(100)	Deltaproteobacteria_unclassified(100)	Deltaproteobacteria_unclassified(100)	Deltaproteobacteria_unclassified(100)
Bacteria(100)	Bacteroidetes(100)	Flavobacteriia(100)	Flavobacteriales(100)	Cryomorphaceae(100)	Fluviicola(100)
Bacteria(100)	Bacteroidetes(100)	Bacteroidia(100)	Bacteroidales(100)	Bacteroidaceae(100)	Bacteroides(100)
Bacteria(100)	Firmicutes(100)	Bacilli(100)	Lactobacillales(100)	Lactobacillaceae(100)	Lactobacillus(100)
Bacteria(100)	Bacteroidetes(100)	Bacteroidetes_unclassified(100)	Bacteroidetes_unclassified(100)	Bacteroidetes_unclassified(100)	Bacteroidetes_unclassified(100)
Bacteria(100)	Bacteria_unclassified(100)	Bacteria_unclassified(100)	Bacteria_unclassified(100)	Bacteria_unclassified(100)	Bacteria_unclassified(100)
Bacteria(100)	Bacteroidetes(100)	Bacteroidia(100)	Bacteroidales(100)	Porphyromonadaceae(100)	Dysgonomonas(100)
Bacteria(100)	Bacteria_unclassified(100)	Bacteria_unclassified(100)	Bacteria_unclassified(100)	Bacteria_unclassified(100)	Bacteria_unclassified(100)
Bacteria(100)	Proteobacteria(100)	Deltaproteobacteria(100)	Bdellovibrionales(100)	Bdellovibrionaceae(100)	Bdellovibrio(100)
Bacteria(100)	Verrucomicrobia(100)	Verrucomicrobia_unclassified(100)	Verrucomicrobia_unclassified(100)	Verrucomicrobia_unclassified(100)	Verrucomicrobia_unclassified(100)
Bacteria(100)	Proteobacteria(100)	Gammaproteobacteria(100)	Aeromonadales(100)	Aeromonadaceae(100)	Aeromonas(100)
Bacteria(100)	Proteobacteria(100)	Gammaproteobacteria(100)	Pseudomonadales(100)	Moraxellaceae(100)	Acinetobacter(100)
Bacteria(100)	Proteobacteria(100)	Gammaproteobacteria(100)	Aeromonadales(100)	Aeromonadaceae(100)	Aeromonas(100)
Bacteria(100)	Bacteria_unclassified(100)	Bacteria_unclassified(100)	Bacteria_unclassified(100)	Bacteria_unclassified(100)	Bacteria_unclassified(100)
Bacteria(100)	Proteobacteria(100)	Deltaproteobacteria(100)	Bdellovibrionales(100)	Bdellovibrionaceae(100)	Bdellovibrio(100)
Bacteria(100)	Bacteroidetes(100)	Sphingobacteriia(100)	Sphingobacteriales(100)	Chitinophagaceae(100)	Chitinophagaceae_unclassified(100)
Bacteria(100)	Proteobacteria(100)	Gammaproteobacteria(100)	Xanthomonadales(100)	Xanthomonadales_unclassified(100)	Xanthomonadales_unclassified(100)
Bacteria(100)	Proteobacteria(100)	Gammaproteobacteria(100)	Aeromonadales(100)	Aeromonadaceae(100)	Aeromonas(100)
Bacteria(100)	Proteobacteria(100)	Gammaproteobacteria(100)	Vibrionales(100)	Vibrionaceae(100)	Vibrio(100)
Bacteria(100)	Bacteroidetes(100)	Cytophagia(100)	Cytophagales(100)	Cytophagales_unclassified(100)	Cytophagales_unclassified(100)
Bacteria(100)	Proteobacteria(100)	Gammaproteobacteria(100)	Aeromonadales(100)	Aeromonadaceae(100)	Aeromonas(100)
Bacteria(100)	Proteobacteria(100)	Betaproteobacteria(100)	Burkholderiales(100)	Comamonadaceae(100)	Delftia(100)
Bacteria(100)	Proteobacteria(100)	Betaproteobacteria(100)	Burkholderiales(100)	Comamonadaceae(100)	Comamonadaceae_unclassified(100)
Bacteria(100)	Firmicutes(100)	Clostridia(100)	Clostridiales(100)	Clostridiales_Incertae_Sedis_XI(100)	Tepidimicrobium(100)
Bacteria(100)	Bacteroidetes(100)	Cytophagia(100)	Cytophagales(100)	Cytophagales_unclassified(100)	Cytophagales_unclassified(100)
Bacteria(100)	Proteobacteria(100)	Gammaproteobacteria(100)	Aeromonadales(100)	Aeromonadaceae(100)	Aeromonas(100)
Bacteria(100)	Proteobacteria(100)	Gammaproteobacteria(100)	Pseudomonadales(100)	Moraxellaceae(100)	Acinetobacter(100)
Bacteria(100)	Proteobacteria(100)	Gammaproteobacteria(100)	Aeromonadales(100)	Aeromonadaceae(100)	Aeromonas(100)
Bacteria(100)	Proteobacteria(100)	Gammaproteobacteria(100)	Aeromonadales(100)	Aeromonadaceae(100)	Aeromonas(100)
Bacteria(100)	Proteobacteria(100)	Gammaproteobacteria(100)	Pseudomonadales(100)	Moraxellaceae(100)	Acinetobacter(100)
Bacteria(100)	Bacteroidetes(100)	Cytophagia(100)	Cytophagales(100)	Cytophagales_unclassified(100)	Cytophagales_unclassified(100)
Bacteria(100)	Proteobacteria(100)	Gammaproteobacteria(100)	Vibrionales(100)	Vibrionaceae(100)	Vibrio(100)
Bacteria(100)	Proteobacteria(100)	Betaproteobacteria(100)	Burkholderiales(100)	Comamonadaceae(100)	Comamonadaceae_unclassified(100)
Bacteria(100)	Proteobacteria(100)	Gammaproteobacteria(100)	Aeromonadales(100)	Aeromonadaceae(100)	Aeromonas(100)
Bacteria(100)	Bacteroidetes(100)	Cytophagia(100)	Cytophagales(100)	Cytophagales_unclassified(100)	Cytophagales_unclassified(100)
Bacteria(100)	Proteobacteria(100)	Betaproteobacteria(100)	Burkholderiales(100)	Comamonadaceae(100)	Comamonas(100)
Bacteria(100)	Proteobacteria(100)	Gammaproteobacteria(100)	Aeromonadales(100)	Aeromonadaceae(100)	Aeromonas(100)
Bacteria(100)	Proteobacteria(100)	Betaproteobacteria(100)	Burkholderiales(100)	Comamonadaceae(100)	Comamonas(100)
Bacteria(100)	Proteobacteria(100)	Gammaproteobacteria(100)	Aeromonadales(100)	Aeromonadaceae(100)	Aeromonas(100)
Bacteria(100)	Proteobacteria(100)	Gammaproteobacteria(100)	Aeromonadales(100)	Aeromonadaceae(100)	Aeromonas(100)
Bacteria(100)	Proteobacteria(100)	Gammaproteobacteria(100)	Gammaproteobacteria_unclassified(100)	Gammaproteobacteria_unclassified(100)	Gammaproteobacteria_unclassified(100)
Bacteria(100)	Proteobacteria(100)	Betaproteobacteria(100)	Burkholderiales(100)	Comamonadaceae(100)	Comamonas(100)
Bacteria(100)	Proteobacteria(100)	Gammaproteobacteria(100)	Pseudomonadales(100)	Moraxellaceae(100)	Acinetobacter(100)
Bacteria(100)	Proteobacteria(100)	Gammaproteobacteria(100)	Vibrionales(100)	Vibrionaceae(100)	Vibrionaceae_unclassified(100)
Bacteria(100)	Proteobacteria(100)	Gammaproteobacteria(100)	Aeromonadales(100)	Aeromonadaceae(100)	Aeromonas(100)
Bacteria(100)	Proteobacteria(100)	Gammaproteobacteria(100)	Vibrionales(100)	Vibrionaceae(100)	Vibrionaceae_unclassified(100)
Bacteria(100)	Proteobacteria(100)	Gammaproteobacteria(100)	Pseudomonadales(100)	Moraxellaceae(100)	Paraperlucidibaca(100)
Bacteria(100)	Firmicutes(100)	Clostridia(100)	Clostridiales(100)	Ruminococcaceae(100)	Faecalibacterium(100)
Bacteria(100)	Proteobacteria(100)	Deltaproteobacteria(100)	Bdellovibrionales(100)	Bdellovibrionaceae(100)	Bdellovibrio(100)
Bacteria(100)	Planctomycetes(100)	Planctomycetia(100)	Planctomycetales(100)	Planctomycetaceae(100)	Planctopirus(100)
Bacteria(100)	Deinococcus-Thermus(100)	Deinococci(100)	Deinococcales(100)	Deinococcaceae(100)	Deinococcus(100)
Bacteria(100)	Proteobacteria(100)	Betaproteobacteria(100)	Rhodocyclales(100)	Rhodocyclaceae(100)	Azonexus(100)
Bacteria(100)	Firmicutes(100)	Negativicutes(100)	Selenomonadales(100)	Veillonellaceae(100)	Sporomusa(100)
Bacteria(100)	Bacteria_unclassified(100)	Bacteria_unclassified(100)	Bacteria_unclassified(100)	Bacteria_unclassified(100)	Bacteria_unclassified(100)
Bacteria(100)	Proteobacteria(100)	Betaproteobacteria(100)	Burkholderiales(100)	Comamonadaceae(100)	Comamonadaceae_unclassified(100)
Bacteria(100)	Proteobacteria(100)	Gammaproteobacteria(100)	Vibrionales(100)	Vibrionaceae(100)	Vibrionaceae_unclassified(100)
Bacteria(100)	Proteobacteria(100)	Deltaproteobacteria(100)	Myxococcales(100)	Myxococcales_unclassified(100)	Myxococcales_unclassified(100)
Bacteria(100)	Bacteria_unclassified(100)	Bacteria_unclassified(100)	Bacteria_unclassified(100)	Bacteria_unclassified(100)	Bacteria_unclassified(100)
Bacteria(100)	Bacteria_unclassified(100)	Bacteria_unclassified(100)	Bacteria_unclassified(100)	Bacteria_unclassified(100)	Bacteria_unclassified(100)
Bacteria(100)	Acidobacteria(100)	Acidobacteria_Gp4(100)	Gp4(100)	Gp4_unclassified(100)	Gp4_unclassified(100)
Bacteria(100)	Proteobacteria(100)	Alphaproteobacteria(100)	Sphingomonadales(100)	Sphingomonadaceae(100)	Sphingomonas(100)
Bacteria(100)	Proteobacteria(100)	Alphaproteobacteria(100)	Rhizobiales(100)	Bradyrhizobiaceae(100)	Bradyrhizobium(100)
Bacteria(100)	Proteobacteria(100)	Alphaproteobacteria(100)	Sphingomonadales(100)	Sphingomonadaceae(100)	Sphingomonas(100)
Bacteria(100)	Proteobacteria(100)	Gammaproteobacteria(100)	Pseudomonadales(100)	Moraxellaceae(100)	Acinetobacter(100)
Bacteria(100)	Bacteria_unclassified(100)	Bacteria_unclassified(100)	Bacteria_unclassified(100)	Bacteria_unclassified(100)	Bacteria_unclassified(100)
Bacteria(100)	Proteobacteria(100)	Alphaproteobacteria(100)	Caulobacterales(100)	Caulobacteraceae(100)	Brevundimonas(100)
Bacteria(100)	Proteobacteria(100)	Betaproteobacteria(100)	Rhodocyclales(100)	Rhodocyclaceae(100)	Rhodocyclaceae_unclassified(100)
Bacteria(100)	Actinobacteria(100)	Actinobacteria(100)	Actinomycetales(100)	Corynebacteriaceae(100)	Corynebacterium(100)
Bacteria(100)	Proteobacteria(100)	Gammaproteobacteria(100)	Gammaproteobacteria_unclassified(100)	Gammaproteobacteria_unclassified(100)	Gammaproteobacteria_unclassified(100)
Bacteria(100)	Planctomycetes(100)	Planctomycetia(100)	Planctomycetales(100)	Planctomycetaceae(100)	Planctomycetaceae_unclassified(100)
Bacteria(100)	Proteobacteria(100)	Gammaproteobacteria(100)	Oceanospirillales(100)	Halomonadaceae(100)	Halomonas(100)
Bacteria(100)	Proteobacteria(100)	Alphaproteobacteria(100)	Caulobacterales(100)	Caulobacteraceae(100)	Caulobacter(100)
Bacteria(100)	Proteobacteria(100)	Gammaproteobacteria(100)	Pseudomonadales(100)	Pseudomonadaceae(100)	Permianibacter(100)
Bacteria(100)	Armatimonadetes(100)	Armatimonadetes_gp5(100)	Armatimonadetes_gp5_unclassified(100)	Armatimonadetes_gp5_unclassified(100)	Armatimonadetes_gp5_unclassified(100)
Bacteria(100)	Bacteroidetes(100)	Bacteroidetes_unclassified(100)	Bacteroidetes_unclassified(100)	Bacteroidetes_unclassified(100)	Bacteroidetes_unclassified(100)
Bacteria(100)	Proteobacteria(100)	Alphaproteobacteria(100)	Alphaproteobacteria_unclassified(100)	Alphaproteobacteria_unclassified(100)	Alphaproteobacteria_unclassified(100)
Bacteria(100)	Bacteroidetes(100)	Bacteroidia(100)	Bacteroidales(100)	Porphyromonadaceae(100)	Acetobacteroides(100)
Bacteria(100)	Actinobacteria(100)	Actinobacteria(100)	Actinomycetales(100)	Micrococcaceae(100)	Micrococcus(100)
Bacteria(100)	Proteobacteria(100)	Alphaproteobacteria(100)	Rhodospirillales(100)	Rhodospirillaceae(100)	Inquilinus(100)
Bacteria(100)	Proteobacteria(100)	Proteobacteria_unclassified(100)	Proteobacteria_unclassified(100)	Proteobacteria_unclassified(100)	Proteobacteria_unclassified(100)
Bacteria(100)	Bacteroidetes(100)	Bacteroidetes_unclassified(100)	Bacteroidetes_unclassified(100)	Bacteroidetes_unclassified(100)	Bacteroidetes_unclassified(100)
Bacteria(100)	Bacteria_unclassified(100)	Bacteria_unclassified(100)	Bacteria_unclassified(100)	Bacteria_unclassified(100)	Bacteria_unclassified(100)
Bacteria(100)	Firmicutes(100)	Bacilli(100)	Bacillales(100)	Listeriaceae(100)	Listeria(100)
Bacteria(100)	Proteobacteria(100)	Betaproteobacteria(100)	Burkholderiales(100)	Comamonadaceae(100)	Comamonadaceae_unclassified(100)
Bacteria(100)	Bacteria_unclassified(100)	Bacteria_unclassified(100)	Bacteria_unclassified(100)	Bacteria_unclassified(100)	Bacteria_unclassified(100)
Bacteria(100)	Bacteroidetes(100)	Bacteroidia(100)	Bacteroidales(100)	Porphyromonadaceae(100)	Porphyromonas(100)
Bacteria(100)	Proteobacteria(100)	Gammaproteobacteria(100)	Aeromonadales(100)	Aeromonadaceae(100)	Aeromonas(100)
Bacteria(100)	Bacteria_unclassified(100)	Bacteria_unclassified(100)	Bacteria_unclassified(100)	Bacteria_unclassified(100)	Bacteria_unclassified(100)
Bacteria(100)	Bacteroidetes(100)	Bacteroidia(100)	Bacteroidales(100)	Bacteroidaceae(100)	Bacteroides(100)
Bacteria(100)	Proteobacteria(100)	Alphaproteobacteria(100)	Rhodospirillales(100)	Reyranella(100)	Reyranella_unclassified(100)
Bacteria(100)	Proteobacteria(100)	Deltaproteobacteria(100)	Myxococcales(100)	Myxococcales_unclassified(100)	Myxococcales_unclassified(100)
Bacteria(100)	Proteobacteria(100)	Gammaproteobacteria(100)	Pseudomonadales(100)	Moraxellaceae(100)	Enhydrobacter(100)
Bacteria(100)	Proteobacteria(100)	Gammaproteobacteria(100)	Vibrionales(100)	Vibrionaceae(100)	Vibrionaceae_unclassified(100)
Bacteria(100)	Proteobacteria(100)	Gammaproteobacteria(100)	Vibrionales(100)	Vibrionaceae(100)	Vibrio(100)
Bacteria(100)	Proteobacteria(100)	Gammaproteobacteria(100)	Pseudomonadales(100)	Moraxellaceae(100)	Acinetobacter(100)
Bacteria(100)	Proteobacteria(100)	Gammaproteobacteria(100)	Pseudomonadales(100)	Moraxellaceae(100)	Acinetobacter(100)
Bacteria(100)	Proteobacteria(100)	Gammaproteobacteria(100)	Gammaproteobacteria_unclassified(100)	Gammaproteobacteria_unclassified(100)	Gammaproteobacteria_unclassified(100)
Bacteria(100)	Proteobacteria(100)	Gammaproteobacteria(100)	Aeromonadales(100)	Aeromonadaceae(100)	Aeromonas(100)
Bacteria(100)	Proteobacteria(100)	Gammaproteobacteria(100)	Vibrionales(100)	Vibrionaceae(100)	Vibrionaceae_unclassified(100)
Bacteria(100)	Proteobacteria(100)	Gammaproteobacteria(100)	Aeromonadales(100)	Aeromonadaceae(100)	Aeromonas(100)
Bacteria(100)	Proteobacteria(100)	Gammaproteobacteria(100)	Pseudomonadales(100)	Moraxellaceae(100)	Acinetobacter(100)
Bacteria(100)	Proteobacteria(100)	Gammaproteobacteria(100)	Aeromonadales(100)	Aeromonadaceae(100)	Aeromonas(100)
Bacteria(100)	Proteobacteria(100)	Gammaproteobacteria(100)	Vibrionales(100)	Vibrionaceae(100)	Vibrionaceae_unclassified(100)
Bacteria(100)	Proteobacteria(100)	Gammaproteobacteria(100)	Aeromonadales(100)	Aeromonadaceae(100)	Aeromonas(100)
Bacteria(100)	Proteobacteria(100)	Gammaproteobacteria(100)	Gammaproteobacteria_unclassified(100)	Gammaproteobacteria_unclassified(100)	Gammaproteobacteria_unclassified(100)
Bacteria(100)	Proteobacteria(100)	Gammaproteobacteria(100)	Aeromonadales(100)	Aeromonadaceae(100)	Aeromonas(100)
Bacteria(100)	Proteobacteria(100)	Deltaproteobacteria(100)	Desulfovibrionales(100)	Desulfovibrionaceae(100)	Desulfovibrio(100)
Bacteria(100)	Bacteria_unclassified(100)	Bacteria_unclassified(100)	Bacteria_unclassified(100)	Bacteria_unclassified(100)	Bacteria_unclassified(100)
Bacteria(100)	Proteobacteria(100)	Betaproteobacteria(100)	Burkholderiales(100)	Comamonadaceae(100)	Comamonadaceae_unclassified(100)
Bacteria(100)	Proteobacteria(100)	Gammaproteobacteria(100)	Gammaproteobacteria_unclassified(100)	Gammaproteobacteria_unclassified(100)	Gammaproteobacteria_unclassified(100)
Bacteria(100)	Proteobacteria(100)	Alphaproteobacteria(100)	Rhodospirillales(100)	Acetobacteraceae(100)	Gluconacetobacter(100)
Bacteria(100)	Actinobacteria(100)	Actinobacteria(100)	Actinomycetales(100)	Actinomycetaceae(100)	Actinomyces(100)
Bacteria(100)	Proteobacteria(100)	Betaproteobacteria(100)	Burkholderiales(100)	Comamonadaceae(100)	Comamonadaceae_unclassified(100)
Bacteria(100)	Proteobacteria(100)	Alphaproteobacteria(100)	Rhodospirillales(100)	Rhodospirillaceae(100)	Skermanella(100)
Bacteria(100)	Proteobacteria(100)	Alphaproteobacteria(100)	Rhizobiales(100)	Phyllobacteriaceae(100)	Mesorhizobium(100)
Bacteria(100)	Proteobacteria(100)	Alphaproteobacteria(100)	Rhizobiales(100)	Hyphomicrobiaceae(100)	Hyphomicrobium(100)
Bacteria(100)	Proteobacteria(100)	Gammaproteobacteria(100)	Vibrionales(100)	Vibrionaceae(100)	Vibrio(100)
Bacteria(100)	Proteobacteria(100)	Alphaproteobacteria(100)	Rhizobiales(100)	Methylocystaceae(100)	Pleomorphomonas(100)
Bacteria(100)	Proteobacteria(100)	Betaproteobacteria(100)	Rhodocyclales(100)	Rhodocyclaceae(100)	Zoogloea(100)
Bacteria(100)	Proteobacteria(100)	Gammaproteobacteria(100)	Xanthomonadales(100)	Xanthomonadaceae(100)	Luteimonas(100)
Bacteria(100)	Proteobacteria(100)	Gammaproteobacteria(100)	Enterobacteriales(100)	Enterobacteriaceae(100)	Enterobacteriaceae_unclassified(100)
Bacteria(100)	Firmicutes(100)	Bacilli(100)	Lactobacillales(100)	Lactobacillaceae(100)	Lactobacillus(100)
Bacteria(100)	Proteobacteria(100)	Gammaproteobacteria(100)	Gammaproteobacteria_unclassified(100)	Gammaproteobacteria_unclassified(100)	Gammaproteobacteria_unclassified(100)
Bacteria(100)	Bacteria_unclassified(100)	Bacteria_unclassified(100)	Bacteria_unclassified(100)	Bacteria_unclassified(100)	Bacteria_unclassified(100)
Bacteria(100)	Proteobacteria(100)	Betaproteobacteria(100)	Burkholderiales(100)	Alcaligenaceae(100)	Achromobacter(100)
Bacteria(100)	Bacteroidetes(100)	Bacteroidia(100)	Bacteroidales(100)	Bacteroidaceae(100)	Bacteroides(100)
